# Supplementary material for: In-Depth Analysis of the Plasma Proteome in ME/CFS Exposes Disrupted Ephrin-Eph and Immune System Signaling
Source: Proteomes. 2021 Jan 29;9(1):6. doi: 10.3390/proteomes9010006 (PMC7931008; doi:10.3390/proteomes9010006)
Supplement: Supplementary file 1 [file proteomes-09-00006-s001.zip]

Archive with 6 entries (6 files):
- Germain_Supplemental.docx
- __MACOSX/._Germain_Supplemental.docx
- Supplementary File 1.xlsx
- __MACOSX/._Supplementary File 1.xlsx
- Supplementary File 2.xlsx
- __MACOSX/._Supplementary File 2.xlsx
