# Supplementary material for: In-Depth Analysis of the Plasma Proteome in ME/CFS Exposes Disrupted Ephrin-Eph and Immune System Signaling
Source: Proteomes. 2021 Jan 29;9(1):6. doi: 10.3390/proteomes9010006 (PMC7931008; doi:10.3390/proteomes9010006)
Supplement: Supplementary file 1 [file proteomes-09-00006-s001.zip › Supplementary File 1.xlsx]

## Sheet: Table S1
TargetFullName	Target	UniProt	EntrezGeneID	EntrezGeneSymbol	Quality Check	p-value	q-value	Fold Change	log2(FC)
Cellular retinoic acid-binding protein 2	RABP2	P29373	1382	CRABP2	PASS	1.83063e-05	0.0354779	1.47034	0.55615
Ribonuclease pancreatic	RNase 1	P07998	6035	RNASE1	PASS	1.83063e-05	0.0354779	1.47015	0.555959
Allograft inflammatory factor 1-like	AIF1L	Q9BQI0	83543	AIF1L	PASS	2.13765e-05	0.0354779	1.25427	0.326853
Peroxidasin homolog	PXDN	Q92626	7837	PXDN	PASS	4.51018e-05	0.0382233	1.39378	0.478998
Ephrin-A4	Ephrin-A4	P52798	1945	EFNA4	PASS	5.20821e-05	0.0382233	1.16483	0.220122
Hepatitis A virus cellular receptor 2	TIMD3	Q8TDQ0	84868	HAVCR2	PASS	6.00377e-05	0.0382233	1.27311	0.348358
Matrix-remodeling-associated protein 7	MXRA7	P84157	439921	MXRA7	PASS	6.00377e-05	0.0382233	1.14328	0.193179
Tumor necrosis factor receptor superfamily member 1A	TNF sR-I	P19438	7132	TNFRSF1A	PASS	6.90921e-05	0.0382233	1.27829	0.354218
Interleukin-18-binding protein	IL-18 BPa	O95998	10068	IL18BP	PASS	6.90921e-05	0.0382233	1.24164	0.312248
Inactive tyrosine-protein kinase transmembrane receptor ROR1	ROR1	Q01973	4919	ROR1	PASS	0.000155115	0.077232	1.30456	0.383563
mRNA-decapping enzyme 1A	DCP1A	Q9NPI6		DCP1A	PASS	0.000176538	0.0799075	1.25282	0.325176
Tubulin polymerization-promoting protein family member 2	TPPP2	P59282		TPPP2	PASS	0.000227661	0.0871942	1.37258	0.45689
Membrane protein FAM159A	F159A	Q6UWV7		FAM159A	PASS	0.000227661	0.0871942	1.29383	0.371646
Peptidyl-prolyl cis-trans isomerase C	PPIC	P45877	5480	PPIC	PASS	0.000329848	0.115826	1.22383	0.291399
Neuroblastoma suppressor of tumorigenicity 1	DAN	P41271	4681	NBL1	PASS	0.000372206	0.115826	1.19626	0.25853
Cystic fibrosis transmembrane conductance regulator	CFTR	P13569	1080	CFTR	PASS	0.000372206	0.115826	0.725954	-0.462049
BMP and activin membrane-bound inhibitor homolog	BAMBI	Q13145	25805	BAMBI	FLAG	0.000472032	0.13825	1.42442	0.510376
Semaphorin-4A	SEM4A	Q9H3S1	64218	SEMA4A	PASS	0.000595492	0.16472	0.81734	-0.290992
CXADR-like membrane protein	ACAM	Q9H6B4	79827	CLMP	PASS	0.000747408	0.177207	1.18623	0.24638
Interleukin-15 receptor subunit alpha	IL-15 Ra	Q13261	3601	IL15RA	PASS	0.000747408	0.177207	1.30709	0.386357
Netrin receptor UNC5B	UNC5B	Q8IZJ1	219699	UNC5B	PASS	0.000747408	0.177207	1.25385	0.326363
Ephrin-A5	Ephrin-A5	P52803	1946	EFNA5	PASS	0.000835766	0.185899	1.22933	0.297876
Ephrin-A2	Ephrin-A2	O43921	1943	EFNA2	PASS	0.000933418	0.185899	1.16527	0.220659
Selenoprotein M	SELM	Q8WWX9		SELM	PASS	0.000933418	0.185899	1.22286	0.290264
Interleukin-19	IL-19	Q9UHD0	29949	IL19	PASS	0.000933418	0.185899	0.846964	-0.239627
Ephrin-B2	EFNB2	P52799	1948	EFNB2	PASS	0.00106332	0.192533	1.27399	0.349349
CD59 glycoprotein	CD59	P13987	966	CD59	PASS	0.00116007	0.192533	1.19214	0.25355
Netrin receptor UNC5B	UNC5B	Q8IZJ1	219699	UNC5B	PASS	0.00116007	0.192533	1.22803	0.296347
Follistatin-related protein 3	FSTL3	O95633	10272	FSTL3	PASS	0.00116007	0.192533	1.18979	0.250712
Growth/differentiation factor 15	MIC-1	Q99988	9518	GDF15	PASS	0.00116007	0.192533	1.43328	0.51932
Xyloside xylosyltransferase 1	XXLT1	Q8NBI6	152002	XXYLT1	PASS	0.00141262	0.22327	1.17357	0.230907
Tissue Factor	TF	P13726	2152	F3	PASS	0.00143495	0.22327	1.13879	0.187502
Heat shock 70 kDa protein 1A	HSP 70	P0DMV8	3303	HSPA1A	PASS	0.00159316	0.233304	1.18389	0.243532
Heat shock protein beta-6	HSPB6	O14558	126393	HSPB6	PASS	0.00159316	0.233304	1.3128	0.392643
Metalloproteinase inhibitor 1	TIMP-1	P01033	7076	TIMP1	PASS	0.00176678	0.243613	1.21715	0.283505
Serum paraoxonase/arylesterase 1	paraoxonase 1	P27169	5444	PON1	PASS	0.00176678	0.243613	1.05039	0.0709248
WAP four-disulfide core domain protein 2	HE4	Q14508	10406	WFDC2	PASS	0.00195712	0.243613	1.24583	0.317102
Discoidin domain-containing receptor 2	Discoidin domain receptor 2	Q16832	4921	DDR2	PASS	0.00195712	0.243613	0.933669	-0.0990173
Neurexin-3-beta	NRX3B	Q9HDB5	9369	NRXN3	PASS	0.00195712	0.243613	1.21839	0.284974
Interleukin-2 receptor subunit beta	IL-2 sRb	P14784	3560	IL2RB	PASS	0.00195712	0.243613	1.22847	0.296864
Cysteine-rich protein 2	CRIP2	P52943	1397	CRIP2	PASS	0.00204337	0.248145	1.18544	0.245422
Fatty acid-binding protein, adipocyte	FABPA	P15090	2167	FABP4	PASS	0.00216555	0.256721	1.47112	0.556913
Tumor necrosis factor receptor superfamily member 19	TAJ	Q9NS68	55504	TNFRSF19	PASS	0.00239353	0.27085	1.10461	0.143539
IGF-like family receptor 1	TM149	Q9H665	79713	IGFLR1	PASS	0.00239353	0.27085	1.27398	0.349338
Cerebral dopamine neurotrophic factor	ARMEL	Q49AH0	441549	CDNF	PASS	0.00264263	0.292392	1.14169	0.191171
Transcription factor jun-D	jun-D	P17535	3727	JUND	PASS	0.00291451	0.308678	1.12578	0.170921
Vascular endothelial growth factor A	VEGF	P15692	7422	VEGFA	PASS	0.00291451	0.308678	1.14471	0.194988
Ephrin type-A receptor 5	EphA5	P54756	2044	EPHA5	PASS	0.00319219	0.308678	1.23386	0.303184
Low-density lipoprotein receptor-related protein 10	LRP10	Q7Z4F1	26020	LRP10	PASS	0.00321093	0.308678	1.0791	0.10983
Tumor necrosis factor receptor superfamily member 21	DR6	O75509	27242	TNFRSF21	PASS	0.00321093	0.308678	1.1061	0.145478
Hepatitis A virus cellular receptor 1	TIM-1	Q96D42	26762	HAVCR1	PASS	0.00321093	0.308678	2.98094	1.57577
Beta-2-microglobulin	b2-Microglobulin	P61769	567	B2M	PASS	0.0033347	0.308678	1.15004	0.201683
Dixin	DIXC1	Q155Q3		DIXDC1	PASS	0.00348145	0.308678	0.859394	-0.218608
Unique cartilage matrix-associated protein	UCMA	Q8WVF2	221044	UCMA	PASS	0.00353377	0.308678	1.80961	0.855679
Ephrin type-B receptor 4	EphB4	P54760	2050	EPHB4	PASS	0.00353377	0.308678	1.24182	0.31246
Protein G6b	G6B	O95866	80739	G6B	PASS	0.00353377	0.308678	0.695201	-0.524499
Platelet endothelial aggregation receptor 1	PEAR1	Q5VY43	375033	PEAR1	PASS	0.00353377	0.308678	0.606472	-0.721487
Poly(U)-binding-splicing factor PUF60	PUF60	Q9UHX1	22827	PUF60	PASS	0.00388501	0.321881	1.17978	0.238512
Transgelin	TAGL	Q01995	6876	TAGLN	PASS	0.00388501	0.321881	1.19434	0.256209
MANSC domain-containing protein 4	MANS4	A6NHS7	100287284	MANSC4	PASS	0.00388501	0.321881	1.1446	0.194842
Arf-GAP with coiled-coil, ANK repeat and PH domain-containing protein 2	CENB2	Q15057	23527	ACAP2	PASS	0.00426675	0.321881	0.885322	-0.175725
Brorin	VWC2	Q2TAL6	375567	VWC2	PASS	0.00426675	0.321881	1.28181	0.35818
Delta-like protein 4	DLL4	Q9NR61	54567	DLL4	PASS	0.00426675	0.321881	1.1317	0.178485
Cyclin-dependent kinase 2:Cyclin-A2 complex	CDK2/cyclin A	P24941 P20248	1017 890	CDK2 CCNA2	PASS	0.00426675	0.321881	1.11661	0.15912
Protein delta homolog 1	DLK1	P80370	8788	DLK1	PASS	0.00426675	0.321881	1.40983	0.495524
SLIT and NTRK-like protein 4	SLIK4	Q8IW52	139065	SLITRK4	PASS	0.00426675	0.321881	1.17738	0.235575
Platelet-derived growth factor receptor alpha	PDGFRA	P16234	5156	PDGFRA	PASS	0.0046812	0.337793	4.70028	2.23275
Complement component C1q receptor	C1QR1	Q9NPY3	22918	CD93	PASS	0.0046812	0.337793	1.2076	0.27214
ADAMTS-like protein 1	ATL1	Q8N6G6	92949	ADAMTSL1	PASS	0.0046812	0.337793	1.21265	0.278161
Hemoglobin subunit theta-1	HBAT	P09105	3049	HBQ1	PASS	0.00513072	0.349943	1.14931	0.200763
Retinol-binding protein 5	RBP-III	P82980	83758	RBP5	PASS	0.00513072	0.349943	1.2697	0.344482
14-3-3 protein sigma	STRATIFIN	P31947	2810	SFN	PASS	0.00513072	0.349943	1.28232	0.358757
Receptor-interacting serine/threonine-protein kinase 2	RIPK2	O43353	8767	RIPK2	PASS	0.00513072	0.349943	1.10848	0.148589
Protocadherin gamma-B1	PCDGD	Q9Y5G3		PCDHGB1	PASS	0.00555158	0.372945	0.903139	-0.14698
Ephrin type-A receptor 1	EphA1	P21709	2041	EPHA1	PASS	0.00561777	0.372945	1.25289	0.325263
Breast cancer anti-estrogen resistance protein 3	BCAR3	O75815	8412	BCAR3	PASS	0.00614496	0.387288	0.855757	-0.224727
17-beta-hydroxysteroid dehydrogenase 14	DHB14	Q9BPX1		HSD17B14	PASS	0.00614496	0.387288	1.09547	0.131547
Opioid-binding protein/cell adhesion molecule	OBCAM	Q14982	4978	OPCML	PASS	0.00614496	0.387288	1.22074	0.287758
Protein delta homolog 1	DLK1	P80370	8788	DLK1	PASS	0.00614496	0.387288	1.45211	0.53815
Uncharacterized protein KIAA2013	K2013	Q8IYS2	90231	KIAA2013	PASS	0.00655467	0.407946	1.08639	0.119549
Bromodomain testis-specific protein	BRDT	Q58F21		BRDT	PASS	0.00671501	0.412766	0.933622	-0.0990893
Growth/differentiation factor 8	Myostatin	O14793	2660	MSTN	PASS	0.00733082	0.417081	0.753058	-0.409168
Neurexin-3	NRX3A	Q9Y4C0	9369	NRXN3	PASS	0.00733082	0.417081	1.19611	0.258348
Bifunctional arginine demethylase and lysyl-hydroxylase JMJD6	JMJD6	Q6NYC1	23210	JMJD6	PASS	0.00733082	0.417081	0.7879	-0.343915
Tyrosine-protein kinase transmembrane receptor ROR2	ROR2	Q01974	4920	ROR2	PASS	0.00733082	0.417081	1.41877	0.504636
Tumor necrosis factor receptor superfamily member 1B	TNF sR-II	P20333	7133	TNFRSF1B	PASS	0.00733082	0.417081	1.13623	0.184257
cGMP-dependent 3',5'-cyclic phosphodiesterase	cGMP-stimulated PDE	O00408	5138	PDE2A	PASS	0.0073989	0.417081	0.555956	-0.846958
Leucine-rich repeat transmembrane protein FLRT2	FLRT2	O43155	23768	FLRT2	PASS	0.00799538	0.417081	1.21667	0.282934
Cell adhesion molecule 2	Nectin-like protein 3	Q8N3J6	253559	CADM2	PASS	0.00799538	0.417081	1.18417	0.243881
Tumor necrosis factor ligand superfamily member 15	TNFSF15	O95150	9966	TNFSF15	PASS	0.00799538	0.417081	1.1343	0.1818
Proto-oncogene vav	VAV	P15498	7409	VAV1	PASS	0.00799538	0.417081	0.710188	-0.493728
Tumor necrosis factor receptor superfamily member 6	Fas, soluble	P25445	355	FAS	PASS	0.00799538	0.417081	1.10541	0.144586
CMRF35-like molecule 8	CM35H	Q9UGN4	11314	CD300A	PASS	0.00799538	0.417081	1.26021	0.333667
Uncharacterized protein C1orf226	CA226	A1L170	400793	C1orf226	PASS	0.00799538	0.417081	1.24512	0.316284
GRAM domain-containing protein 1C	GRM1C	Q8IYS0	54762	GRAMD1C	PASS	0.00834873	0.417081	1.07221	0.100594
EH domain-containing protein 4	EHD4	Q9H223	30844	EHD4	PASS	0.00871188	0.417081	0.763254	-0.389764
Amyloid beta A4 precursor protein-binding family B member 3	APBB3	O95704	10307	APBB3	PASS	0.00871188	0.417081	0.223804	-2.15969
Eukaryotic translation initiation factor 3 subunit J	EIF3J	O75822		EIF3J	PASS	0.00871188	0.417081	0.809343	-0.305177
Actin-related protein 2/3 complex subunit 3	p21-ARC	O15145	10094	ARPC3	PASS	0.00871188	0.417081	0.880941	-0.182882
Endothelial cell-specific molecule 1	Endocan	Q9NQ30	11082	ESM1	PASS	0.00871188	0.417081	1.19358	0.255292
Tyrosine-protein phosphatase non-receptor type 6	PTP-1C	P29350	5777	PTPN6	PASS	0.00871188	0.417081	0.910714	-0.13493
Cadherin-15	CAD15	P55291	1013	CDH15	PASS	0.00871188	0.417081	0.724329	-0.465284
Fatty acid-binding protein, heart	FABP	P05413	2170	FABP3	PASS	0.00871188	0.417081	1.39644	0.48175
NTF2-related export protein 1	NXT1	Q9UKK6	29107	NXT1	PASS	0.00871188	0.417081	0.978596	-0.0312144
Natriuretic peptides B	BNP	P16860	4879	NPPB	PASS	0.00903892	0.417866	1.10497	0.14401
Tumor necrosis factor ligand superfamily member 14	LIGHT	O43557	8740	TNFSF14	PASS	0.0094061	0.417866	0.484234	-1.04622
Glucagon-like peptide 1 receptor	GLP1R	P43220	2740	GLP1R	PASS	0.00948361	0.417866	0.895582	-0.159103
CD97 antigen	CD97	P48960	976	CD97	PASS	0.00948361	0.417866	1.02071	0.0295775
Ankyrin repeat and SOCS box protein 9	ASB9	Q96DX5	140462	ASB9	PASS	0.00948361	0.417866	1.16273	0.21751
Cell adhesion molecule 3	Nectin-like protein 1	Q8N126	57863	CADM3	FLAG	0.00948361	0.417866	1.1235	0.168003
S-phase kinase-associated protein 1	SKP1	P63208	6500	SKP1	PASS	0.00948361	0.417866	0.892732	-0.1637
Guanylate cyclase activator 2B	GUC2B	Q16661	2981	GUCA2B	PASS	0.00948361	0.417866	0.204731	-2.2882
Ectonucleotide pyrophosphatase/phosphodiesterase family member 5	ENPP5	Q9UJA9	59084	ENPP5	PASS	0.00948361	0.417866	0.764212	-0.387955
Latent-transforming growth factor beta-binding protein 4	LTBP4	Q8N2S1	8425	LTBP4	PASS	0.010314	0.431543	1.16059	0.214863
Actin-binding LIM protein 3	ABLM3	O94929	22885	ABLIM3	PASS	0.010314	0.431543	0.531211	-0.912643
Heat shock 70 kDa protein 1B	HS71B	P0DMV9	3304	HSPA1B	PASS	0.010314	0.431543	1.22697	0.295099
Heat shock factor 2-binding protein	HSF2B	O75031		HSF2BP	PASS	0.010314	0.431543	1.62171	0.697517
Cell adhesion molecule 1	Nectin-like protein 2	Q9BY67	23705	CADM1	PASS	0.010314	0.431543	1.17756	0.235796
Tyrosine-protein kinase Fyn	FYN	P06241	2534	FYN	PASS	0.010314	0.431543	0.685813	-0.544113
UPF0577 protein KIAA1324-like	K132L	A8MWY0	222223	KIAA1324L	PASS	0.0109922	0.449988	1.07742	0.107574
Mitochondrial fission regulator 1	MTFR1	Q15390	9650	MTFR1	FLAG	0.0109959	0.449988	1.15835	0.212073
Alpha-2-macroglobulin	a2-Macroglobulin	P01023	2	A2M	PASS	0.0112068	0.449988	0.886796	-0.173327
Signaling lymphocytic activation molecule	SLAF1	Q13291	6504	SLAMF1	PASS	0.0112068	0.449988	1.16786	0.223872
Protocadherin alpha-C2	PCDC2	Q9Y5I4	56134	PCDHAC2	FLAG	0.0112068	0.449988	1.0169	0.0241714
Vascular endothelial growth factor D	VEGF-D	O43915	2277	FIGF	PASS	0.0121656	0.473222	1.23449	0.303913
Ubiquitin carboxyl-terminal hydrolase isozyme L1	PGP9.5	P09936	7345	UCHL1	PASS	0.0121656	0.473222	0.803707	-0.315258
Polypeptide N-acetylgalactosaminyltransferase 16	GLTL1	Q8N428	57452	GALNT16	PASS	0.0121656	0.473222	1.24822	0.319873
Ezrin	Ezrin	P15311	7430	EZR	PASS	0.0121656	0.473222	0.774539	-0.36859
Hypoxia-inducible factor 1-alpha inhibitor	HIF1N	Q9NWT6	55662	HIF1AN	PASS	0.0123366	0.476153	0.919034	-0.121809
Leucine-rich repeat neuronal protein 1	LRRN1	Q6UXK5	57633	LRRN1	PASS	0.0131944	0.493946	0.753691	-0.407954
Epidermal growth factor receptor	ERBB1	P00533	1956	EGFR	PASS	0.0131944	0.493946	0.919899	-0.120452
Protein FAM19A4	F19A4	Q96LR4	151647	FAM19A4	PASS	0.0131944	0.493946	0.803091	-0.316364
EGF-containing fibulin-like extracellular matrix protein 1	FBLN3	Q12805	2202	EFEMP1	PASS	0.0131944	0.493946	1.06722	0.0938551
Neurexin-1-beta	NRX1B	P58400	9378	NRXN1	PASS	0.013829	0.507022	0.92496	-0.112538
Microfibrillar-associated protein 2	MFAP2	P55001	4237	MFAP2	PASS	0.0142973	0.507022	0.829542	-0.269613
Left-right determination factor 2	Lefty-A	O00292	7044	LEFTY2	PASS	0.0142973	0.507022	1.29148	0.369027
Tumor necrosis factor receptor superfamily member 4	TNR4	P43489	7293	TNFRSF4	PASS	0.0142973	0.507022	1.05862	0.0821914
Peptidyl-prolyl cis-trans isomerase A	Cyclophilin A	P62937	5478	PPIA	PASS	0.0142973	0.507022	0.803754	-0.315175
C-X-C motif chemokine 9	MIG	Q07325	4283	CXCL9	PASS	0.0142973	0.507022	1.67581	0.744855
FAS-associated factor 2	FAF2	Q96CS3	23197	FAF2	PASS	0.0142973	0.507022	0.72498	-0.463986
E3 ISG15--protein ligase HERC5	HERC5	Q9UII4	51191	HERC5	PASS	0.0143593	0.507022	0.722352	-0.469226
Ribosome-binding protein 1	RRBP1	Q9P2E9	6238	RRBP1	PASS	0.0149026	0.507022	1.04011	0.0567401
TraB domain-containing protein	TRABD	Q9H4I3		TRABD	PASS	0.0154785	0.507022	0.85869	-0.219791
Protein phosphatase 1A	Protein phophatase 2Ca	P35813	5494	PPM1A	FLAG	0.0154785	0.507022	1.22827	0.296631
Chloride intracellular channel protein 2	CLIC2	O15247	1193	CLIC2	PASS	0.0154785	0.507022	1.12121	0.165054
Cystatin-C	Cystatin C	P01034	1471	CST3	PASS	0.0154785	0.507022	1.13138	0.178087
Immunoglobulin G	IgG	P01857	3500 3501 3502 3503 50802 3535	IGHG1 IGHG2 IGHG3 IGHG4 IGK@ IGL@	PASS	0.0154785	0.507022	0.907313	-0.140327
Interleukin-16	IL-16	Q14005	3603	IL16	PASS	0.0154785	0.507022	1.19774	0.260315
Thrombospondin-4	TSP4	P35443	7060	THBS4	PASS	0.0154785	0.507022	1.16663	0.222349
Drebrin-like protein	DBNL	Q9UJU6	28988	DBNL	PASS	0.0154785	0.507022	0.855188	-0.225687
Glycylpeptide N-tetradecanoyltransferase 1	NMT1	P30419	4836	NMT1	PASS	0.0154785	0.507022	0.859269	-0.218818
Protocadherin gamma-A10	PCDGA	Q9Y5H3	56106	PCDHGA10	PASS	0.0154785	0.507022	1.14512	0.195501
Acidic leucine-rich nuclear phosphoprotein 32 family member B	AN32B	Q92688	10541	ANP32B	PASS	0.0166637	0.51457	1.09111	0.125794
Carbonyl reductase [NADPH] 3	Carbonyl reductase 3	O75828	874	CBR3	PASS	0.0167424	0.51457	1.1821	0.241351
Ras-related protein Rab-4A	RAB4A	P20338	5867	RAB4A	PASS	0.0167424	0.51457	0.880365	-0.183827
Charged multivesicular body protein 2a	CHM2A	O43633	27243	CHMP2A	PASS	0.0167424	0.51457	0.747933	-0.419019
Low affinity immunoglobulin gamma Fc region receptor II-a	FCG2A	P12318	2212	FCGR2A	PASS	0.0167424	0.51457	0.592002	-0.756327
Granzyme A	granzyme A	P12544	3001	GZMA	PASS	0.0167424	0.51457	1.20262	0.266183
Platelet-derived growth factor receptor beta	PDGF Rb	P09619	5159	PDGFRB	PASS	0.0167424	0.51457	1.47682	0.562493
Serine/threonine-protein kinase 17B	DRAK2	O94768	9262	STK17B	PASS	0.0167424	0.51457	0.653259	-0.614273
Inosine-5'-monophosphate dehydrogenase 2	IMDH2	P12268	3615	IMPDH2	PASS	0.0167424	0.51457	0.839251	-0.252827
Prosaposin	prosaposin	P07602	5660	PSAP	PASS	0.0167424	0.51457	1.17846	0.236908
Peroxidasin-like protein	PXDNL	A1KZ92	137902	PXDNL	PASS	0.0179332	0.533065	0.800264	-0.321452
R-spondin-4	RSPO4	Q2I0M5	343637	RSPO4	PASS	0.0179332	0.533065	1.10105	0.138875
Serine/arginine-rich splicing factor 6	SRSF6	Q13247		SRSF6	FLAG	0.0180936	0.533065	1.11306	0.154538
Fms-related tyrosine kinase 3 ligand	Flt3 ligand	P49771	2323	FLT3LG	PASS	0.0180936	0.533065	1.25064	0.322663
Protein S100-A16	S100A16	Q96FQ6	140576	S100A16	PASS	0.0180936	0.533065	1.09876	0.135873
Low affinity immunoglobulin gamma Fc region receptor II-b	FCG2B	P31994	2213	FCGR2B	PASS	0.0180936	0.533065	0.610115	-0.712848
Kallikrein-6	Kallikrein 6	Q92876	5653	KLK6	PASS	0.0180936	0.533065	1.21253	0.278022
Ceramide synthase 5	CERS5	Q8N5B7		CERS5	PASS	0.0185937	0.537423	0.898979	-0.153641
Plakophilin-2	PKP2	Q99959	5318	PKP2	PASS	0.0185992	0.537423	0.506546	-0.981234
Synaptotagmin-4	SYT4	Q9H2B2		SYT4	PASS	0.0195368	0.537423	0.794766	-0.331397
Butyrophilin subfamily 3 member A3	BT3A3	O00478	10384	BTN3A3	PASS	0.0195368	0.537423	1.18678	0.247053
6-phosphogluconate dehydrogenase, decarboxylating	6-Phosphogluconate dehydrogenase	P52209	5226	PGD	PASS	0.0195368	0.537423	0.706251	-0.501747
Procollagen galactosyltransferase 1	GT251	Q8NBJ5	79709	COLGALT1	PASS	0.0195368	0.537423	0.816157	-0.293081
Semaphorin-7A	Semaphorin-7A	O75326	8482	SEMA7A	PASS	0.0195368	0.537423	1.20916	0.274005
Fragile X mental retardation protein 1	FMR1	Q06787	2332	FMR1	PASS	0.0195368	0.537423	0.88997	-0.168172
Disintegrin and metalloproteinase domain-containing protein 17	ADAM 17	P78536	6868	ADAM17	PASS	0.0195368	0.537423	0.872876	-0.196151
Trem-like transcript 1 protein	TRML1	Q86YW5	340205	TREML1	PASS	0.0195368	0.537423	0.83879	-0.253618
Tryptase beta-1	TRYB1	Q15661	7177	TPSAB1	PASS	0.0195368	0.537423	1.27057	0.345472
Methyltransferase-like protein 24	MET24	Q5JXM2	728464	METTL24	PASS	0.0195368	0.537423	1.18942	0.250253
Heat shock 70 kDa protein 1A	HSP 70	P0DMV8	3303	HSPA1A	PASS	0.0210768	0.551788	1.21116	0.276389
Eukaryotic translation initiation factor 5A-2	IF5A2	Q9GZV4	56648	EIF5A2	PASS	0.0210768	0.551788	0.614701	-0.702044
Guanine deaminase	GUAD	Q9Y2T3	9615	GDA	PASS	0.0210768	0.551788	0.788419	-0.342966
Prostaglandin F2 receptor negative regulator	FPRP	Q9P2B2		PTGFRN	PASS	0.0210768	0.551788	1.12684	0.172289
Pregnancy-specific beta-1-glycoprotein 1	PSG1	P11464	5669	PSG1	PASS	0.0210768	0.551788	0.854271	-0.227235
Protein KIBRA	WWC1	Q8IX03	23286	WWC1	PASS	0.0210768	0.551788	0.628251	-0.670587
Parathyroid hormone-related protein	PTHrP	P12272	5744	PTHLH	PASS	0.0210768	0.551788	1.62062	0.696546
Ephrin type-B receptor 2	EPHB2	P29323	2048	EPHB2	PASS	0.0210768	0.551788	1.07675	0.106677
Chromodomain-helicase-DNA-binding protein 7	CHD7	Q9P2D1	55636	CHD7	PASS	0.021472	0.551788	1.10223	0.140427
Rho guanine nucleotide exchange factor 25	ARHGP	Q86VW2	115557	ARHGEF25	PASS	0.0214842	0.551788	1.04123	0.0582921
Astrocytic phosphoprotein PEA-15	PEA15	Q15121	8682	PEA15	PASS	0.0214842	0.551788	1.10951	0.14992
Killer cell immunoglobulin-like receptor 3DL2	KI3L2	P43630	3812	KIR3DL2	PASS	0.0214842	0.551788	1.18335	0.242882
Kin of IRRE-like protein 3	KIRR3	Q8IZU9	84623	KIRREL3	PASS	0.0222574	0.551788	1.06381	0.0892407
Inositol polyphosphate 5-phosphatase OCRL-1	OCRL	Q01968	4952	OCRL	PASS	0.0227187	0.551788	1.15896	0.212834
Tumor necrosis factor alpha-induced protein 8	TFIP8	O95379		TNFAIP8	PASS	0.0227187	0.551788	0.83818	-0.254667
Eukaryotic translation initiation factor 4 gamma 3	IF4G3	O43432		EIF4G3	PASS	0.0227187	0.551788	0.86643	-0.206846
Insulin-like growth factor-binding protein 6	IGFBP-6	P24592	3489	IGFBP6	PASS	0.0227187	0.551788	1.08296	0.114974
Collagen alpha-1(IX) chain	CO9A1	P20849	1297	COL9A1	PASS	0.0227187	0.551788	1.32789	0.409139
Serine/threonine-protein kinase DCLK1	DCAK1	O15075	9201	DCLK1	PASS	0.0227187	0.551788	1.18755	0.247984
Stomatin-like protein 1	STML1	Q9UBI4		STOML1	PASS	0.0227187	0.551788	0.867309	-0.205382
Sialic acid-binding Ig-like lectin 7	Siglec-7	Q9Y286	27036	SIGLEC7	PASS	0.0227187	0.551788	0.882272	-0.180705
Prenylcysteine oxidase-like	PCYXL	Q8NBM8	78991	PCYOX1L	PASS	0.0227187	0.551788	0.850276	-0.233998
WNT1-inducible-signaling pathway protein 2	WISP-2	O76076	8839	WISP2	PASS	0.0227187	0.551788	1.18103	0.240045
Lon protease homolog, mitochondrial	LONM	P36776	9361	LONP1	PASS	0.0227187	0.551788	0.820537	-0.285359
Serpin B5	Maspin	P36952	5268	SERPINB5	PASS	0.0230675	0.554847	0.861141	-0.215679
Cadherin-related family member 1	CDHR1	Q96JP9	92211	CDHR1	FLAG	0.0230675	0.554847	1.03078	0.0437424
[Protein ADP-ribosylarginine] hydrolase	ADPRH	P54922	141	ADPRH	PASS	0.0238966	0.569275	0.964281	-0.0524747
Interleukin-17 receptor D	IL-17 RD	Q8NFM7	54756	IL17RD	PASS	0.0238966	0.569275	1.10266	0.140994
C-type lectin domain family 4 member G	CLC4G	Q6UXB4	339390	CLEC4G	PASS	0.0244677	0.569275	0.780012	-0.358432
Coagulation Factor VIII	Coagulation Factor VIII	P00451	2157	F8	PASS	0.0244677	0.569275	1.25034	0.322316
BolA-like protein 1	BOLA1	Q9Y3E2	51027	BOLA1	PASS	0.0244677	0.569275	1.15937	0.213339
Semaphorin-4D	SEM4D	Q92854	10507	SEMA4D	PASS	0.0244677	0.569275	0.874067	-0.194184
MANSC domain-containing protein 1	MANS1	Q9H8J5	54682	MANSC1	PASS	0.0244677	0.569275	1.13331	0.180537
Fibroblast growth factor 20	FGF-20	Q9NP95	26281	FGF20	PASS	0.0247445	0.57054	1.12633	0.171625
Cyclic AMP-responsive element-binding protein 3-like protein 2	CR3L2	Q70SY1		CREB3L2	PASS	0.0247513	0.57054	1.45943	0.5454
Alpha-enolase	Alpha enolase	P06733	2023	ENO1	FLAG	0.0263291	0.571387	0.792113	-0.336221
5'(3')-deoxyribonucleotidase, cytosolic type	NT5C	Q8TCD5	30833	NT5C	PASS	0.0263291	0.571387	1.18726	0.247631
Complexin-2	CPLX2	Q6PUV4		CPLX2	PASS	0.0263291	0.571387	1.1818	0.240981
Centrin-3	CETN3	O15182		CETN3	PASS	0.0263291	0.571387	1.12656	0.17193
Aprataxin	APTX	Q7Z2E3	54840	APTX	PASS	0.0263291	0.571387	1.1003	0.1379
Ectonucleoside triphosphate diphosphohydrolase 2	ENTP2	Q9Y5L3	954	ENTPD2	PASS	0.0263291	0.571387	0.852128	-0.230858
RGM domain family member B	RGMB	Q6NW40	285704	RGMB	PASS	0.0263291	0.571387	1.0877	0.121287
Stromal cell-derived factor 1	SDF-1	P48061	6387	CXCL12	PASS	0.0263291	0.571387	1.13484	0.182494
Natural cytotoxicity triggering receptor 1	NKp46	O76036	9437	NCR1	PASS	0.0263291	0.571387	1.13068	0.177191
Serine protease inhibitor Kazal-type 14	ISK52	Q6IE38	408187	SPINK14	PASS	0.0263291	0.571387	1.06572	0.0918232
Neuferricin	NEUFC	Q8WUJ1	124936	CYB5D2	PASS	0.0265333	0.571387	1.10742	0.147208
Myeloid leukemia factor 1	MLF1	P58340	4291	MLF1	PASS	0.0265404	0.571387	0.89124	-0.166114
Allergin-1	MILR1	Q7Z6M3		MILR1	PASS	0.0274762	0.571387	1.11329	0.154828
Alpha-ketoglutarate-dependent dioxygenase alkB homolog 3	ALKB3	Q96Q83	221120	ALKBH3	PASS	0.0274762	0.571387	0.877413	-0.188671
Interferon gamma receptor 1	IFN-g R1	P15260	3459	IFNGR1	PASS	0.0274762	0.571387	1.02942	0.0418271
Neurotrimin	NTRI	Q9P121	50863	NTM	PASS	0.0283084	0.571387	1.1604	0.214617
E3 ubiquitin-protein ligase DTX3L	DTX3L	Q8TDB6		DTX3L	PASS	0.0283084	0.571387	0.893207	-0.162933
Redox-regulatory protein FAM213A	CJ058	Q9BRX8	84293	FAM213A	PASS	0.0283084	0.571387	0.643258	-0.63653
Cofilin-2	COF2	Q9Y281	1073	CFL2	FLAG	0.0283084	0.571387	1.22012	0.287022
Insulin receptor	IR	P06213	3643	INSR	PASS	0.0283084	0.571387	1.16516	0.220527
Epidermal growth factor	EGF	P01133	1950	EGF	PASS	0.0283084	0.571387	0.778227	-0.361737
Pseudokinase FAM20A	FA20A	Q96MK3	54757	FAM20A	PASS	0.0283084	0.571387	1.13631	0.184358
Ecto-ADP-ribosyltransferase 4	ART4	Q93070	420	ART4	PASS	0.0283084	0.571387	1.13694	0.185161
Non-histone chromosomal protein HMG-14	HMGN1	P05114	3150	HMGN1	PASS	0.0283084	0.571387	1.13969	0.188644
T-cell immunoreceptor with Ig and ITIM domains	TIGIT	Q495A1		TIGIT	PASS	0.0283084	0.571387	0.744031	-0.426565
Tumor-associated calcium signal transducer 2	GA733-1 protein	P09758	4070	TACSTD2	PASS	0.0284402	0.571387	1.04119	0.058232
UDP-glucuronosyltransferase 1-6	UGT 1A6	P19224	54578	UGT1A6	PASS	0.0294333	0.571387	1.07563	0.105186
Galectin-10	LPPL	Q05315	1178	CLC	PASS	0.0304113	0.571387	0.947138	-0.0783528
Multiple epidermal growth factor-like domains protein 10	MEG10	Q96KG7		MEGF10	PASS	0.0304113	0.571387	0.925663	-0.111441
Serine/threonine-protein kinase N1	PKN1	Q16512	5585	PKN1	PASS	0.0304113	0.571387	0.941521	-0.0869343
Protein flightless-1 homolog	FLII	Q13045	2314	FLII	PASS	0.0304113	0.571387	0.765193	-0.386105
Protein FEV	FEV	Q99581		FEV	PASS	0.0304113	0.571387	0.761946	-0.39224
Fibroblast growth factor 8 isoform F	FGF-8F	P55075	2253	FGF8	PASS	0.0304113	0.571387	0.794825	-0.331291
Cadherin-1	Cadherin E	P12830	999	CDH1	FLAG	0.0304113	0.571387	0.706262	-0.501724
Ras-related protein Rab-3D	RAB3D	O95716	9545	RAB3D	PASS	0.0304113	0.571387	0.829687	-0.26936
Platelet glycoprotein VI	GPVI	Q9HCN6	51206	GP6	PASS	0.0304113	0.571387	0.702622	-0.509179
Ficolin-2	FCN2	Q15485	2220	FCN2	PASS	0.0304113	0.571387	1.18609	0.246208
Lymphotoxin alpha1:beta2	Lymphotoxin a1/b2	P01374, Q06643	4049 4050	LTA LTB	PASS	0.0304113	0.571387	1.14996	0.201587
P-selectin	P-Selectin	P16109	6403	SELP	PASS	0.0304113	0.571387	0.83984	-0.251813
Immunoglobulin D	IgD	P01880	3495 50802 3535	IGHD IGK@ IGL@	PASS	0.0304113	0.571387	0.458959	-1.12356
Asialoglycoprotein receptor 1	ASGR1	P07306	432	ASGR1	PASS	0.0304113	0.571387	1.17617	0.234094
Stress-induced-phosphoprotein 1	Stress-induced-phosphoprotein 1	P31948	10963	STIP1	PASS	0.0304113	0.571387	0.804182	-0.314406
Heat shock 70 kDa protein 1A	HSP 70	P0DMV8	3303	HSPA1A	PASS	0.0304113	0.571387	1.20852	0.273247
Anosmin-1	KALM	P23352	3730	KAL1	PASS	0.0304113	0.571387	1.07167	0.0998565
GDH/6PGL endoplasmic bifunctional protein	G6PE	O95479	9563	H6PD	PASS	0.0304113	0.571387	0.811949	-0.300539
Endothelial cell-selective adhesion molecule	ESAM	Q96AP7	90952	ESAM	PASS	0.0304113	0.571387	1.1191	0.162335
Collagen alpha-1(XV) chain	COFA1	P39059	1306	COL15A1	PASS	0.0304113	0.571387	1.09812	0.135032
WAP four-disulfide core domain protein 1	WFDC1	Q9HC57	58189	WFDC1	PASS	0.0304113	0.571387	1.1659	0.221444
Rho GDP-dissociation inhibitor 2	Rho-GDI beta	P52566	397	ARHGDIB	PASS	0.0304113	0.571387	0.775603	-0.366609
Interleukin-12 receptor subunit beta-2	IL-12 RB2	Q99665	3595	IL12RB2	PASS	0.0315091	0.589789	0.940985	-0.087757
Ras-related and estrogen-regulated growth inhibitor	RERG	Q96A58	85004	RERG	PASS	0.0325933	0.595353	0.8995	-0.152804
Heat shock 70 kDa protein 1A	HSP 70	P0DMV8	3303	HSPA1A	PASS	0.0326434	0.595353	1.2143	0.28013
RNA binding protein fox-1 homolog 2	RBM9	O43251	23543	RBFOX2	PASS	0.0326434	0.595353	0.796549	-0.328164
Complement decay-accelerating factor	DAF	P08174	1604	CD55	PASS	0.0326434	0.595353	1.08509	0.117813
Interleukin-17 receptor C	IL-17 RC	Q8NAC3	84818	IL17RC	PASS	0.0326434	0.595353	1.07999	0.111013
Transcription factor TFIIIB component B'' homolog	BDP1	A6H8Y1	55814	BDP1	PASS	0.0326434	0.595353	0.897268	-0.156389
Protachykinin-1	TKN1	P20366	6863	TAC1	PASS	0.0326434	0.595353	1.17829	0.236697
Eukaryotic translation initiation factor 1A, X-chromosomal	IF1AX	P47813	1964	EIF1AX	PASS	0.0348493	0.603177	0.897651	-0.155773
Quinone oxidoreductase PIG3	QORX	Q53FA7	9540	TP53I3	PASS	0.0348578	0.603177	0.854955	-0.22608
Histatin-3	HIS3	P15516	3347	HTN3	PASS	0.0350107	0.603177	1.22624	0.294238
Adhesion G-protein coupled receptor F1	GPR110	Q5T601		ADGRF1	PASS	0.0350107	0.603177	0.735075	-0.444037
Dynein light chain 2, cytoplasmic	DYL2	Q96FJ2		DYNLL2	PASS	0.0350107	0.603177	0.8041	-0.314553
Myc-associated zinc finger protein	MAZ	P56270		MAZ	PASS	0.0350107	0.603177	1.36408	0.447924
Switch-associated protein 70	SWP70	Q9UH65	23075	SWAP70	PASS	0.0350107	0.603177	1.13161	0.178371
NmrA-like family domain-containing protein 1	NMRL1	Q9HBL8		NMRAL1	PASS	0.0350107	0.603177	0.495588	-1.01279
Vascular endothelial growth factor D	VEGF-D	O43915	2277	FIGF	PASS	0.0350107	0.603177	1.05692	0.07986
Apolipoprotein A-IV	Apo A-IV	P06727	337	APOA4	PASS	0.0350107	0.603177	1.11681	0.159388
Keratinocyte differentiation-associated protein	KTDAP	P60985	388533	KRTDAP	PASS	0.0350107	0.603177	0.813777	-0.297294
Inactive pancreatic lipase-related protein 1	LIPR1	P54315	5407	PNLIPRP1	PASS	0.0350107	0.603177	1.2235	0.291019
Sarcolemmal membrane-associated protein	SLMAP	Q14BN4	7871	SLMAP	PASS	0.0350107	0.603177	0.68442	-0.547047
NADH-cytochrome b5 reductase 3	NADH-cytochrome b5 reductase	P00387	1727	CYB5R3	PASS	0.0350107	0.603177	1.90677	0.931131
DnaJ homolog subfamily C member 4	DNJC4	Q9NNZ3	3338	DNAJC4	PASS	0.0350107	0.603177	0.90707	-0.140715
Protein delta homolog 2	EGFL9	Q6UY11	65989	DLK2	PASS	0.0350107	0.603177	1.14316	0.193032
Pulmonary surfactant-associated protein B	SP-B	P07988	6439	SFTPB	PASS	0.0375192	0.6145	1.44516	0.531228
Killer cell lectin-like receptor subfamily G member 2	KLRG2	A4D1S0	346689	KLRG2	FLAG	0.0375192	0.6145	1.21784	0.284324
Alpha-internexin	AINX	Q16352	9118	INA	PASS	0.0375192	0.6145	1.0674	0.0940994
Serine/threonine-protein phosphatase 2A regulatory subunit B'' subunit alpha	PP2A, subunit B	Q06190	5523	PPP2R3A	PASS	0.0375192	0.6145	1.13397	0.181386
Amiloride-sensitive amine oxidase [copper-containing]	ABP1	P19801	26	AOC1	PASS	0.0375192	0.6145	1.46605	0.551931
Toll-like receptor 3	TLR3	O15455	7098	TLR3	PASS	0.0375192	0.6145	1.02735	0.0389255
Golgi membrane protein 1	GOLM1	Q8NBJ4	51280	GOLM1	PASS	0.0375192	0.6145	1.21655	0.282798
Calcium-binding protein 39	CAB39	Q9Y376	51719	CAB39	PASS	0.0375192	0.6145	0.76874	-0.379433
Receptor-transporting protein 4	RTP4	Q96DX8	64108	RTP4	FLAG	0.0375192	0.6145	0.245871	-2.02403
Heat shock 70 kDa protein 1A	HSP 70	P0DMV8	3303	HSPA1A	PASS	0.0375192	0.6145	1.14839	0.19961
Acid sphingomyelinase-like phosphodiesterase 3a	ASM3A	Q92484	10924	SMPDL3A	PASS	0.0375192	0.6145	0.772179	-0.372993
Pro-FMRFamide-related neuropeptide FF	NPFF	O15130	8620	NPFF	PASS	0.0375192	0.6145	0.568719	-0.814212
Leucine-rich repeat-containing protein 32	LRC32	Q14392	2615	LRRC32	PASS	0.0375192	0.6145	1.13919	0.188006
Lutropin subunit beta	LSHB	P01229	3972	LHB	PASS	0.0375192	0.6145	1.1263	0.171591
Ras-related protein Rap-2a	RAP2A	P10114	5911	RAP2A	FLAG	0.0375192	0.6145	0.741209	-0.432048
Lamin-B1	Lamin-B1	P20700	4001	LMNB1	PASS	0.0384968	0.618556	1.05673	0.0796131
Protein kinase C and casein kinase substrate in neurons protein 3	PACN3	Q9UKS6		PACSIN3	PASS	0.0385059	0.618556	0.907263	-0.140408
Neuropilin and tolloid-like protein 1	NETO1	Q8TDF5	81832	NETO1	PASS	0.0385059	0.618556	1.02295	0.0327316
Steroid receptor RNA activator 1	SRA1	Q9HD15	10011	SRA1	PASS	0.0385059	0.618556	1.07585	0.105481
CD40 ligand	CD40 ligand, soluble	P29965	959	CD40LG	PASS	0.0397918	0.618556	0.826391	-0.275103
Torsin-1A-interacting protein 2	TOIP2	Q8NFQ8	163590	TOR1AIP2	PASS	0.0401751	0.618556	1.13274	0.179814
DnaJ homolog subfamily B member 9	DNJB9	Q9UBS3		DNAJB9	PASS	0.0401751	0.618556	1.2623	0.336058
ADP-ribosylation factor-like protein 11	ARL11	Q969Q4	115761	ARL11	PASS	0.0401751	0.618556	0.970853	-0.0426755
Mineralocorticoid receptor	MCR	P08235	4306	NR3C2	FLAG	0.0401751	0.618556	0.917494	-0.124229
Matrilin-2	MATN2	O00339	4147	MATN2	PASS	0.0401751	0.618556	1.09603	0.132282
Carbonic anhydrase 13	Carbonic anhydrase XIII	Q8N1Q1	377677	CA13	PASS	0.0401751	0.618556	0.709218	-0.4957
Nectin-4	nectin-4	Q96NY8	81607	PVRL4	PASS	0.0401751	0.618556	1.42795	0.513942
Sulfatase-modifying factor 2	SUMF2	Q8NBJ7	25870	SUMF2	PASS	0.0401751	0.618556	1.13477	0.182403
Calsyntenin-3	Alcadein-beta	Q9BQT9	9746	CLSTN3	PASS	0.0401751	0.618556	1.09187	0.126805
Proactivator polypeptide-like 1	SAPL1	Q6NUJ1	768239	PSAPL1	FLAG	0.0401751	0.618556	0.808697	-0.306328
Glycodelin	Glycodelin	P09466	5047	PAEP	PASS	0.0401751	0.618556	0.418477	-1.25678
Scavenger receptor class F member 2	SREC-II	Q96GP6	91179	SCARF2	PASS	0.0401751	0.618556	1.08593	0.118925
ProSAAS	PCSK1	Q9UHG2	27344	PCSK1N	PASS	0.0401751	0.618556	1.17286	0.230036
Crk-like protein	CRKL	P46109	1399	CRKL	PASS	0.0401751	0.618556	0.749774	-0.415472
R-spondin-1	RSPO1	Q2MKA7	284654	RSPO1	PASS	0.0424734	0.618556	1.15946	0.213455
Epididymal secretory glutathione peroxidase	GPX5	O75715	2880	GPX5	PASS	0.0424734	0.618556	0.87489	-0.192827
Fibroblast growth factor-binding protein 3	FGFP3	Q8TAT2	143282	FGFBP3	PASS	0.0429846	0.618556	1.10392	0.142633
Cyclic AMP-dependent transcription factor ATF-6 alpha	ATF6A	P18850	22926	ATF6	PASS	0.0429846	0.618556	0.886477	-0.173846
Malonyl-CoA decarboxylase, mitochondrial	DCMC	O95822		MLYCD	PASS	0.0429846	0.618556	0.933077	-0.0999315
ELAV-like protein 1	ELAV1	Q15717	1994	ELAVL1	PASS	0.0429846	0.618556	0.925807	-0.111216
Obg-like ATPase 1	GTPB9	Q9NTK5	29789	OLA1	PASS	0.0429846	0.618556	0.841885	-0.248304
Potassium voltage-gated channel subfamily F member 1	KCNF1	Q9H3M0		KCNF1	PASS	0.0429846	0.618556	0.958853	-0.0606184
Cyclic nucleotide-gated olfactory channel	CNGA2	Q16280		CNGA2	PASS	0.0429846	0.618556	0.882112	-0.180967
5-hydroxytryptamine receptor 7	5HT7R	P34969	3363	HTR7	FLAG	0.0429846	0.618556	1.56736	0.648336
Platelet-derived growth factor C	PDGF-CC	Q9NRA1	56034	PDGFC	PASS	0.0429846	0.618556	1.25922	0.332532
Sulfotransferase 1C2	ST1C2	O00338	6819	SULT1C2	PASS	0.0429846	0.618556	0.68946	-0.53646
Kidney-associated antigen 1	KAAG1	Q9UBP8	353219	KAAG1	PASS	0.0429846	0.618556	1.1616	0.216111
Tumor necrosis factor receptor superfamily member EDAR	EDAR	Q9UNE0	10913	EDAR	PASS	0.0429846	0.618556	0.709277	-0.495578
Junctional adhesion molecule B	JAM-B	P57087	58494	JAM2	PASS	0.0429846	0.618556	1.09236	0.127442
Transketolase	Transketolase	P29401	7086	TKT	PASS	0.0429846	0.618556	0.841931	-0.248227
Triosephosphate isomerase	Triosephosphate isomerase	P60174	7167	TPI1	PASS	0.0429846	0.618556	0.819784	-0.286684
Ephrin type-A receptor 2	Epithelial cell kinase	P29317	1969	EPHA2	PASS	0.0429846	0.618556	1.1035	0.142089
Vitrin	VITRN	Q6UXI7	5212	VIT	PASS	0.0429846	0.618556	1.18401	0.243685
Oncoprotein-induced transcript 3 protein	OIT3	Q8WWZ8	170392	OIT3	PASS	0.0429846	0.618556	1.18586	0.245938
Apoptosis-inducing factor 1, mitochondrial	AIF	O95831	9131	AIFM1	PASS	0.0429846	0.618556	0.854335	-0.227127
GH3 domain-containing protein	GHDC	Q8N2G8	84514	GHDC	PASS	0.0429846	0.618556	12.1439	3.60216
Cell division control protein 42 homolog	Cdc42Hs	P60953	998	CDC42	PASS	0.0429846	0.618556	0.735124	-0.44394
Protein FAM172A	F172A	Q8WUF8	83989	FAM172A	PASS	0.0438606	0.625117	0.762878	-0.390476
Glutathione S-transferase theta-1	GSTT1	P30711	2952	GSTT1	PASS	0.0438705	0.625117	1.08331	0.11544
Dual specificity protein phosphatase 15	DUS15	Q9H1R2		DUSP15	PASS	0.0453062	0.625117	1.67015	0.739974
CCR4-NOT transcription complex subunit 1	CNOT1	A5YKK6		CNOT1	PASS	0.0453062	0.625117	0.866357	-0.206966
SPRY domain-containing SOCS box protein 1	SPSB1	Q96BD6		SPSB1	PASS	0.0453062	0.625117	0.888956	-0.169817
Patatin-like phospholipase domain-containing protein 2	PLPL2	Q96AD5	57104	PNPLA2	PASS	0.0453062	0.625117	0.917269	-0.124583
Neutrophil cytosol factor 2	NCF-2	P19878	4688	NCF2	FLAG	0.0459542	0.625117	0.881484	-0.181994
Sarcalumenin	SRCA	Q86TD4	6345	SRL	PASS	0.0459542	0.625117	1.13436	0.181873
Beta-1,4-galactosyltransferase 1	B4GT1	P15291	2683	B4GALT1	PASS	0.0459542	0.625117	1.10381	0.142498
Oncostatin-M	OSM	P13725	5008	OSM	PASS	0.0459542	0.625117	0.815115	-0.294925
14-3-3 protein beta/alpha	14-3-3 protein beta/alpha	P31946	7529	YWHAB	PASS	0.0459542	0.625117	0.816381	-0.292685
Complement C3b, inactivated	iC3b	P01024	718	C3	PASS	0.0459542	0.625117	0.894508	-0.160833
Serine/threonine-protein kinase PLK1	PLK-1	P53350	5347	PLK1	PASS	0.0459542	0.625117	1.06343	0.0887289
Adenylosuccinate lyase	PUR8	P30566	158	ADSL	PASS	0.0459542	0.625117	1.17988	0.238637
Interferon lambda-3	IFN-lambda 3	Q8IZI9	282617	IFNL3	PASS	0.0459542	0.625117	1.09687	0.13339
N-terminal pro-BNP	N-terminal pro-BNP	P16860	4879	NPPB	PASS	0.0459542	0.625117	1.52577	0.609537
Glutaminyl-peptide cyclotransferase	Glutaminyl cyclase	Q16769	25797	QPCT	PASS	0.0459542	0.625117	1.14026	0.189362
Serine protease inhibitor Kazal-type 1	TATI	P00995	6690	SPINK1	PASS	0.0459542	0.625117	1.01646	0.0235548
Calcium-activated chloride channel regulator 2	CLCA2	Q9UQC9	9635	CLCA2	PASS	0.0459542	0.625117	0.818894	-0.288252
Oxysterols receptor LXR-beta	NR1H2	P55055	7376	NR1H2	PASS	0.0459542	0.625117	0.686365	-0.542952
Interleukin enhancer-binding factor 3	DRBP76	Q12906	3609	ILF3	PASS	0.0467813	0.625117	1.10607	0.145437
Protein ripply1	RIPP1	Q0D2K3	92129	RIPPLY1	PASS	0.0482966	0.625117	1.01448	0.0207447
N-acetylserotonin O-methyltransferase-like protein	ASML	O95671	8623	ASMTL	PASS	0.0490903	0.625117	0.942171	-0.0859391
RING finger protein 122	RN122	Q9H9V4		RNF122	PASS	0.0490903	0.625117	0.811201	-0.301868
Clathrin interactor 1	EPN4	Q14677	9685	CLINT1	PASS	0.0490903	0.625117	0.676014	-0.564876
Arf-GAP domain and FG repeat-containing protein 1	NUPL	P52594	3267	AGFG1	PASS	0.0490903	0.625117	0.838113	-0.254784
Eukaryotic elongation factor 2 kinase	EF2K	O00418		EEF2K	PASS	0.0490903	0.625117	0.836231	-0.258027
Ribosome-recycling factor, mitochondrial	RRFM	Q96E11		MRRF	PASS	0.0490903	0.625117	0.879006	-0.186056
Ras-related protein Rab-7b	RAB7B	Q96AH8		RAB7B	PASS	0.0490903	0.625117	1.1359	0.183832
Synaptotagmin-like protein 1	SYTL1	Q8IYJ3		SYTL1	PASS	0.0490903	0.625117	0.922028	-0.117117
Vigilin	VIGLN	Q00341	3069	HDLBP	PASS	0.0490903	0.625117	0.915267	-0.127735
Liprin-alpha-1	LIPA1	Q13136		PPFIA1	PASS	0.0490903	0.625117	0.835681	-0.258975
Triggering receptor expressed on myeloid cells 2	TREM2	Q9NZC2	54209	TREM2	PASS	0.0490903	0.625117	1.25303	0.325418
Heat shock 70 kDa protein 1A	HSP 70	P0DMV8	3303	HSPA1A	PASS	0.0490903	0.625117	1.12512	0.170082
Tyrosine-protein kinase Lyn, isoform B	LYNB	P07948	4067	LYN	PASS	0.0490903	0.625117	0.788168	-0.343425
Tryptase beta-2	TPSB2	P20231	64499	TPSB2	PASS	0.0490903	0.625117	1.4178	0.503654
Bone morphogenetic protein 10	BMP10	O95393	27302	BMP10	PASS	0.0490903	0.625117	1.04885	0.0688125
Dynein light chain 1, cytoplasmic	DLC8	P63167	8655	DYNLL1	PASS	0.0490903	0.625117	1.08556	0.11844
Pancreatic hormone	PH	P01298	5539	PPY	PASS	0.0490903	0.625117	1.23225	0.301293
Ribonuclease 4	RNAS4	P34096	6038	RNASE4	PASS	0.0490903	0.625117	1.08365	0.115905
Dermokine	Dermokine	Q6E0U4	93099	DMKN	PASS	0.0490903	0.625117	0.750375	-0.414316
DnaJ homolog subfamily C member 18	DJC18	Q9H819	202052	DNAJC18	PASS	0.0490903	0.625117	1.17123	0.228019
Dipeptidase 2	DPEP2	Q9H4A9	64174	DPEP2	PASS	0.0490903	0.625117	0.927886	-0.107981
Dipeptidyl peptidase 2	DPP2	Q9UHL4	29952	DPP7	PASS	0.0490903	0.625117	0.682622	-0.550841
Apolipoprotein L1	Apo L1	O14791	8542	APOL1	PASS	0.0490903	0.625117	0.840516	-0.250653
Serine/threonine-protein kinase VRK1	VRK1	Q99986	7443	VRK1	PASS	0.0514402	0.639454	0.933792	-0.0988264
Phospholipase A1 member A	PLA1A	Q53H76	51365	PLA1A	PASS	0.0514511	0.639454	1.01319	0.0189031
Ubiquitin carboxyl-terminal hydrolase 8	UBP8	P40818		USP8	PASS	0.0523995	0.639454	0.785553	-0.34822
Forkhead box protein J2	FOXJ2	Q9P0K8		FOXJ2	PASS	0.0523995	0.639454	0.763529	-0.389245
Copper homeostasis protein cutC homolog	CUTC	Q9NTM9		CUTC	FLAG	0.0523995	0.639454	0.867255	-0.205472
Gastrokine-1	CA11 protein	Q9NS71	56287	GKN1	PASS	0.0523995	0.639454	1.08433	0.11681
Ras-related protein Rab-1B	RAB1B	Q9H0U4	81876	RAB1B	PASS	0.0523995	0.639454	0.754537	-0.406337
Calcium-dependent phospholipase A2	GV	P39877	5322	PLA2G5	PASS	0.0523995	0.639454	1.0487	0.0686057
N-acetyl-D-glucosamine kinase	NAGK	Q9UJ70	55577	NAGK	PASS	0.0523995	0.639454	0.894434	-0.160954
Apolipoprotein D	Apo D	P05090	347	APOD	PASS	0.0523995	0.639454	0.669351	-0.579165
CMRF35-like molecule 1	CLM1	Q8TDQ1	146722	CD300LF	PASS	0.0523995	0.639454	0.910749	-0.134874
Platelet glycoprotein V	GPV	P40197	2814	GP5	PASS	0.0523995	0.639454	0.816478	-0.292514
Heat shock 70 kDa protein 1A	HSP 70	P0DMV8	3303	HSPA1A	PASS	0.0523995	0.639454	1.18907	0.249837
Zona pellucida sperm-binding protein 4	ZP4	Q12836	57829	ZP4	PASS	0.0523995	0.639454	0.807049	-0.309273
IQ domain-containing protein F1	IQCF1	Q8N6M8	132141	IQCF1	PASS	0.0523995	0.639454	0.939691	-0.0897422
Protocadherin-10	PCD10	Q9P2E7	57575	PCDH10	PASS	0.0523995	0.639454	0.663837	-0.591098
Transforming protein RhoA	Rho A	P61586	387	RHOA	PASS	0.0523995	0.639454	0.796633	-0.328014
Transmembrane emp24 domain-containing protein 2	TMED2	Q15363	10959	TMED2	PASS	0.0530697	0.644608	1.01985	0.0283539
Bile salt sulfotransferase	SULT 2A1	Q06520	6822	SULT2A1	FLAG	0.0530808	0.644608	1.16895	0.225219
Uncharacterized protein C11orf87	CK087	Q6NUJ2		C11orf87	PASS	0.0558884	0.648645	1.11628	0.158695
Maspardin	SPG21	Q9NZD8		SPG21	PASS	0.0558884	0.648645	0.930945	-0.103232
Ornithine decarboxylase	Ornithine decarboxylase	P11926	4953	ODC1	FLAG	0.0558884	0.648645	1.08567	0.118588
NGFI-A-binding protein 1	NAB1	Q13506		NAB1	PASS	0.0558884	0.648645	0.627671	-0.671919
Uncharacterized protein KIAA0040	KIAA0040	J3QR46		KIAA0040	PASS	0.0558884	0.648645	1.09141	0.126194
Ganglioside GM2 activator	SAP3	P17900	2760	GM2A	PASS	0.0558884	0.648645	1.15889	0.212742
Serum amyloid A-4 protein	SAA-4	P35542	6291	SAA4	PASS	0.0558884	0.648645	0.817565	-0.290595
Aldose reductase	Aldose reductase	P15121	231	AKR1B1	PASS	0.0558884	0.648645	1.13261	0.179647
Serine dehydratase-like	SDSL	Q96GA7	113675	SDSL	PASS	0.0558884	0.648645	1.10136	0.139286
Calponin-2	CNN2	Q99439	1265	CNN2	PASS	0.0558884	0.648645	0.886322	-0.174098
Tyrosine-protein kinase Lyn	LYN	P07948	4067	LYN	PASS	0.0558884	0.648645	0.797572	-0.326313
Macrophage-capping protein	CAPG	P40121	822	CAPG	PASS	0.0558884	0.648645	1.16844	0.224581
Semaphorin-6B	SEM6B	Q9H3T3	10501	SEMA6B	PASS	0.0558884	0.648645	1.13072	0.177248
3-hydroxyanthranilate 3,4-dioxygenase	3HAO	P46952	23498	HAAO	PASS	0.0558884	0.648645	0.820225	-0.285908
Low-density lipoprotein receptor-related protein 11	LRP11	Q86VZ4	84918	LRP11	PASS	0.0558884	0.648645	1.19974	0.262725
Aspartyl/asparaginyl beta-hydroxylase	HAAH	Q12797	444	ASPH	PASS	0.0558884	0.648645	1.07465	0.103873
Ectonucleoside triphosphate diphosphohydrolase 1	CD39	P49961	953	ENTPD1	PASS	0.0558884	0.648645	1.12434	0.169084
Proenkephalin-A	PENK	P01210	5179	PENK	PASS	0.0558884	0.648645	1.18227	0.241563
Trefoil factor 2	Trefoil factor 2	Q03403	7032	TFF2	PASS	0.0558884	0.648645	1.26063	0.334141
Alkaline phosphatase, placental-like	PPBN	P10696	251	ALPPL2	FLAG	0.056505	0.651246	1.21303	0.278611
Protein O-linked-mannose beta-1,2-N-acetylglucosaminyltransferase 1	PMGT1	Q8WZA1	55624	POMGNT1	PASS	0.056505	0.651246	1.1904	0.251444
Neuromedin-B	NMB	P08949	4828	NMB	PASS	0.056505	0.651246	1.13621	0.18423
Dual specificity mitogen-activated protein kinase kinase 6	MP2K6	P52564	5608	MAP2K6	PASS	0.0582788	0.657979	0.949456	-0.0748275
A disintegrin and metalloproteinase with thrombospondin motifs 5	ADAMTS-5	Q9UNA0	11096	ADAMTS5	PASS	0.0582788	0.657979	1.01784	0.0255118
Gamma-enolase	NSE	P09104	2026	ENO2	PASS	0.0595638	0.657979	1.10926	0.149602
Oxidoreductase HTATIP2	HTAI2	Q9BUP3	10553	HTATIP2	PASS	0.0595638	0.657979	1.36419	0.448047
Transformer-2 protein homolog beta	TRA2B	P62995	6434	TRA2B	PASS	0.0595638	0.657979	1.18781	0.248308
IST1 homolog	K0174	P53990	9798	IST1	PASS	0.0595638	0.657979	0.867335	-0.205338
Fibroblast growth factor-binding protein 1	FGFP1	Q14512	9982	FGFBP1	PASS	0.0595638	0.657979	1.20002	0.263059
Glutathione S-transferase A1	GST A1-1	P08263	2938	GSTA1	PASS	0.0595638	0.657979	1.16189	0.216468
Casein kinase I isoform gamma-2	CSNK1G2	P78368	1455	CSNK1G2	FLAG	0.0595638	0.657979	0.85525	-0.225582
Heat shock 70 kDa protein 13	STCH	P48723	6782	HSPA13	PASS	0.0595638	0.657979	1.09877	0.135889
Regulator of G-protein signaling 1	RGS1	Q08116	5996	RGS1	PASS	0.0595638	0.657979	0.970651	-0.042976
Death-associated protein 1	DAP1	P51397	1611	DAP	PASS	0.0595638	0.657979	0.721058	-0.471813
Protein FAM49B	FA49B	Q9NUQ9	51571	FAM49B	PASS	0.0595638	0.657979	0.859331	-0.218714
A disintegrin and metalloproteinase with thrombospondin motifs 15	ATS15	Q8TE58	170689	ADAMTS15	PASS	0.0595638	0.657979	1.0699	0.0974728
BolA-like protein 3	BOLA3	Q53S33	388962	BOLA3	PASS	0.0595638	0.657979	0.543094	-0.880727
Polyadenylate-binding protein 2	PABP2	Q86U42	8106	PABPN1	PASS	0.0595638	0.657979	0.924856	-0.112699
Frataxin, mitochondrial	FRDA	Q16595	2395	FXN	PASS	0.0600866	0.657979	0.881894	-0.181323
Neuroepithelial cell-transforming gene 1 protein	ARHG8	Q7Z628	10276	NET1	PASS	0.0600986	0.657979	1.15005	0.2017
B-cell linker protein	BLNK	Q8WV28	29760	BLNK	PASS	0.0619653	0.657979	1.12046	0.164088
Prostaglandin-H2 D-isomerase	PGD2 synthase	P41222	5730	PTGDS	PASS	0.0634324	0.657979	1.11337	0.154928
tRNA pseudouridine synthase A, mitochondrial	TRUA	Q9Y606		PUS1	PASS	0.0634324	0.657979	0.977947	-0.0321713
RuvB-like 1	RUVB1	Q9Y265	8607	RUVBL1	PASS	0.0634324	0.657979	0.755632	-0.404245
Aminopeptidase B	AMPB	Q9H4A4	6051	RNPEP	PASS	0.0634324	0.657979	1.12679	0.172213
Transmembrane protein C16orf54	CP054	Q6UWD8	283897	C16orf54	PASS	0.0634324	0.657979	0.381934	-1.3886
Thyroid hormone receptor alpha	THA	P10827	7067	THRA	PASS	0.0634324	0.657979	1.12212	0.166228
Actin-related protein 2/3 complex subunit 1B	ARC1B	O15143	10095	ARPC1B	FLAG	0.0634324	0.657979	0.738508	-0.437315
Peptidyl-prolyl cis-trans isomerase NIMA-interacting 4	PIN4	Q9Y237	5303	PIN4	PASS	0.0634324	0.657979	0.86433	-0.210345
Aldehyde dehydrogenase family 3 member B1	AL3B1	P43353	221	ALDH3B1	PASS	0.0634324	0.657979	0.951917	-0.0710927
Lumican	Lumican	P51884	4060	LUM	PASS	0.0634324	0.657979	1.10593	0.145256
Arf-GAP with SH3 domain, ANK repeat and PH domain-containing protein 2	ASAP2	O43150	8853	ASAP2	PASS	0.0634324	0.657979	0.566698	-0.819347
SCP2 sterol-binding domain-containing protein 1	SCP2D	Q9UJQ7		SCP2D1	PASS	0.0634324	0.657979	1.21991	0.286772
Death-inducer obliterator 1	DIDO1	Q9BTC0	11083	DIDO1	PASS	0.0634324	0.657979	0.903462	-0.146465
Kallikrein-14	kallikrein 14	Q9P0G3	43847	KLK14	PASS	0.0634324	0.657979	1.18862	0.249291
Tyrosine-protein kinase Tec	TEC	P42680	7006	TEC	PASS	0.0634324	0.657979	0.868284	-0.203761
GTP-binding protein Di-Ras1	DIRA1	O95057	148252	DIRAS1	PASS	0.0634324	0.657979	0.834968	-0.260207
Nuclear apoptosis-inducing factor 1	NAIF1	Q69YI7	203245	NAIF1	FLAG	0.0634324	0.657979	0.900261	-0.151585
ADP-ribosylation factor 4	ARF4	P18085	378	ARF4	PASS	0.0634324	0.657979	0.752205	-0.410802
MOB kinase activator 1B	MOL1A	Q7L9L4	92597	MOBKL1A	PASS	0.0634324	0.657979	0.725758	-0.46244
Pleiotrophin	PTN	P21246	5764	PTN	PASS	0.0634324	0.657979	1.16556	0.221026
Carboxypeptidase B2	TAFI	Q96IY4	1361	CPB2	PASS	0.0634324	0.657979	0.90745	-0.140109
Brother of CDO	BOC	Q9BWV1	91653	BOC	PASS	0.0634324	0.657979	1.17484	0.232464
Atrial natriuretic factor	ANP	P01160	4878	NPPA	PASS	0.0634324	0.657979	1.13067	0.177178
Retinoschisin	XLRS1	O15537	6247	RS1	PASS	0.0634324	0.657979	0.931598	-0.10222
Alpha-(1,3)-fucosyltransferase 10	FUT10	Q6P4F1	84750	FUT10	PASS	0.0634324	0.657979	1.10329	0.141811
Neogenin	NEO1	Q92859	4756	NEO1	PASS	0.0634324	0.657979	1.08913	0.123173
Triggering receptor expressed on myeloid cells 1	sTREM-1	Q9NP99	54210	TREM1	PASS	0.0634324	0.657979	1.12681	0.17225
RING finger protein 150	RN150	Q9ULK6	57484	RNF150	PASS	0.0634324	0.657979	0.887571	-0.172066
Serine/threonine-protein kinase BRSK2	BR serine/threonine kinase 2	Q8IWQ3	9024	BRSK2	PASS	0.0634324	0.657979	0.93904	-0.090742
Arylsulfatase K	ARSK	Q6UWY0	153642	ARSK	PASS	0.0638798	0.661242	1.11046	0.151156
TERF1-interacting nuclear factor 2	TINF2	Q9BSI4	26277	TINF2	PASS	0.0658301	0.671673	0.938287	-0.0918994
Arrestin domain-containing protein 3	ARRD3	Q96B67	57561	ARRDC3	PASS	0.0675011	0.671673	1.19286	0.25443
Homer protein homolog 2	HOME2	Q9NSB8		HOMER2	PASS	0.0675011	0.671673	0.82773	-0.272768
Peroxisome proliferator-activated receptor alpha	PPARa	Q07869	5465	PPARA	PASS	0.0675011	0.671673	0.625239	-0.677521
Neutrophil elastase	Elastase	P08246	1991	ELANE	PASS	0.0675011	0.671673	0.855437	-0.225266
GRB2-related adapter protein 2	GRB2-related adapter protein 2	O75791	9402	GRAP2	PASS	0.0675011	0.671673	0.773182	-0.37112
Ribonuclease T2	RNT2	O00584	8635	RNASET2	PASS	0.0675011	0.671673	1.09853	0.13557
Isocitrate dehydrogenase [NADP] cytoplasmic	IDH	O75874	3417	IDH1	FLAG	0.0675011	0.671673	0.841156	-0.249554
Islet amyloid polypeptide	IAPP	P10997	3375	IAPP	PASS	0.0675011	0.671673	1.15622	0.209414
Calcium/calmodulin-dependent protein kinase type II subunit beta	CAMK2B	Q13554	816	CAMK2B	PASS	0.0675011	0.671673	0.875397	-0.191991
Dickkopf-related protein 3	DKK3	Q9UBP4	27122	DKK3	PASS	0.0675011	0.671673	1.10765	0.147503
Adhesion G protein-coupled receptor E2	EMR2	Q9UHX3	30817	ADGRE2	PASS	0.0675011	0.671673	1.16759	0.223528
SLIT and NTRK-like protein 5	SLIK5	O94991	26050	SLITRK5	PASS	0.0675011	0.671673	1.18689	0.247189
Complement C3d fragment	C3d	P01024	718	C3	PASS	0.0675011	0.671673	0.904408	-0.144954
Transmembrane protease serine 11D	TM11D	O60235	9407	TMPRSS11D	PASS	0.0675011	0.671673	0.930067	-0.104594
Spondin-2	SPON2	Q9BUD6	10417	SPON2	PASS	0.0675011	0.671673	1.15324	0.205693
UDP-glucuronic acid decarboxylase 1	UXS1	Q8NBZ7	80146	UXS1	PASS	0.0675011	0.671673	1.1151	0.157173
39S ribosomal protein L21, mitochondrial	RM21	Q7Z2W9	219927	MRPL21	PASS	0.0675011	0.671673	0.725796	-0.462364
Rho guanine nucleotide exchange factor 10	ARHGA	O15013	9639	ARHGEF10	PASS	0.0675011	0.671673	0.885156	-0.175996
Glutamate decarboxylase 1	DCE1	Q99259		GAD1	PASS	0.0678553	0.671673	0.851961	-0.23114
Neuroligin-3	NLGN3	Q9NZ94	54413	NLGN3	PASS	0.0678553	0.671673	1.1158	0.158078
Epidermal growth factor receptor substrate 15-like 1	EP15R	Q9UBC2	58513	EPS15L1	PASS	0.0678553	0.671673	0.887101	-0.172831
RAC-beta serine/threonine-protein kinase	PKB beta	P31751	208	AKT2	PASS	0.0699181	0.677973	0.892567	-0.163968
GTPase HRas	H-ras (WT)	P01112	3265	HRAS	PASS	0.0699181	0.677973	0.874933	-0.192756
ATP-dependent RNA helicase A	DHX9	Q08211	1660	DHX9	PASS	0.0717768	0.677973	0.998404	-0.00230402
F-box/LRR-repeat protein 4	FBXL4	Q9UKA2	26235	FBXL4	PASS	0.0717768	0.677973	0.881612	-0.181784
Nuclear protein localization protein 4 homolog	NPL4	Q8TAT6	55666	NPLOC4	PASS	0.0717768	0.677973	0.817134	-0.291355
Sodium-coupled monocarboxylate transporter 1	SC5A8	Q8N695		SLC5A8	PASS	0.0717768	0.677973	0.874227	-0.19392
Lysosome-associated membrane glycoprotein 1	LAMP1	P11279	3916	LAMP1	PASS	0.0717768	0.677973	1.00674	0.00968771
Ras-related protein Rab-11A	RB11A	P62491	8766	RAB11A	PASS	0.0717768	0.677973	0.830534	-0.267888
Oxygen-dependent coproporphyrinogen-III oxidase, mitochondrial	HEM6	P36551	1371	CPOX	PASS	0.0717768	0.677973	1.41291	0.49867
Layilin	Layilin	Q6UX15	143903	LAYN	PASS	0.0717768	0.677973	1.14413	0.194252
Secreted frizzled-related protein 1	SARP-2	Q8N474	6422	SFRP1	PASS	0.0717768	0.677973	1.16207	0.216696
Complement component C6	C6	P13671	729	C6	PASS	0.0717768	0.677973	0.954442	-0.0672705
Stem cell growth factor-alpha	SCGF-alpha	Q9Y240	6320	CLEC11A	PASS	0.0717768	0.677973	0.911046	-0.134404
15-hydroxyprostaglandin dehydrogenase [NAD(+)]	HPG-	P15428	3248	HPGD	PASS	0.0717768	0.677973	0.727223	-0.459531
Growth factor receptor-bound protein 2	GRB2 adapter protein	P62993	2885	GRB2	PASS	0.0717768	0.677973	0.808257	-0.307114
Vasorin	VASN	Q6EMK4	114990	VASN	PASS	0.0717768	0.677973	1.08838	0.122177
Glucosidase 2 subunit beta	GLU2B	P14314	5589	PRKCSH	PASS	0.0717768	0.677973	1.15446	0.207214
C1GALT1-specific chaperone 1	C1GLC	Q96EU7	29071	C1GALT1C1	PASS	0.0717768	0.677973	0.927296	-0.108898
Sperm-associated antigen 11B	Sperm-associated antigen 11	Q08648	10407	SPAG11B	PASS	0.0717768	0.677973	1.12768	0.173353
Rho GTPase-activating protein 36	RHG36	Q6ZRI8	158763	ARHGAP36	PASS	0.0717768	0.677973	0.570153	-0.81058
Leucine-rich repeat transmembrane neuronal protein 2	LRRT2	O43300	26045	LRRTM2	PASS	0.0717768	0.677973	1.14046	0.189614
Osteoclast-associated immunoglobulin-like receptor	OSCAR	Q8IYS5	126014	OSCAR	PASS	0.0717768	0.677973	2.04747	1.03384
Leukocyte immunoglobulin-like receptor subfamily A member 5	LIRA5	A6NI73	353514	LILRA5	PASS	0.0717768	0.677973	0.918047	-0.12336
Macrophage receptor MARCO	MARCO	Q9UEW3	8685	MARCO	PASS	0.0717768	0.677973	0.635993	-0.652917
Galactoside 2-alpha-L-fucosyltransferase 2	FUT2	Q10981	2524	FUT2	PASS	0.0719787	0.677973	1.03876	0.0548603
DNA polymerase eta	POLH	Q9Y253	5429	POLH	PASS	0.0720321	0.677973	1.19564	0.257786
Complexin-1	CPLX1	O14810	10815	CPLX1	PASS	0.074171	0.688372	1.08265	0.11457
Interferon lambda-2	IFN-lambda 2	Q8IZJ0	282616	IFNL2	PASS	0.074171	0.688372	1.05104	0.071812
Growth arrest-specific protein 7	GAS7	O60861	8522	GAS7	PASS	0.0741846	0.688372	1.08469	0.117278
Tryptase gamma	TPSG1	Q9NRR2	25823	TPSG1	PASS	0.0741846	0.688372	1.06332	0.0885797
Protein S100-A7	S100A7	P31151	6278	S100A7	PASS	0.0741846	0.688372	1.68291	0.750955
Ubiquitin-protein ligase E3A	UBE3A	Q05086		UBE3A	PASS	0.0762662	0.688372	0.895897	-0.158595
MAX gene-associated protein	MGAP	Q8IWI9		MGA	PASS	0.0762662	0.688372	0.885477	-0.175474
ADP-ribosylation factor-binding protein GGA3	GGA3	Q9NZ52		GGA3	PASS	0.0762662	0.688372	0.832343	-0.264751
Polycomb protein SCMH1	SCMH1	Q96GD3		SCMH1	PASS	0.0762662	0.688372	1.04993	0.0702868
Protein tyrosine phosphatase type IVA 1	TP4A1	Q93096	7803	PTP4A1	PASS	0.0762662	0.688372	2.37672	1.24897
Galectin-related protein	LEGL	Q3ZCW2	29094	HSPC159	PASS	0.0762662	0.688372	0.760404	-0.395162
Glucose-6-phosphate 1-dehydrogenase	G6PD	P11413	2539	G6PD	PASS	0.0762662	0.688372	0.82606	-0.275681
Malate dehydrogenase, cytoplasmic	MDHC	P40925	4190	MDH1	PASS	0.0762662	0.688372	0.879287	-0.185593
Protein disulfide-isomerase A3	Protein disulfide isomerase A3	P30101	2923	PDIA3	PASS	0.0762662	0.688372	0.868818	-0.202874
Protein jagged-1	JAG1	P78504	182	JAG1	PASS	0.0762662	0.688372	1.11347	0.155067
Lactosylceramide 4-alpha-galactosyltransferase	a1,4-Galactosyltransferase	Q9NPC4	53947	A4GALT	PASS	0.0762662	0.688372	1.17672	0.234766
Sperm flagellar protein 1	SPEF1	Q9Y4P9	25876	SPEF1	PASS	0.0763757	0.688372	1.17676	0.234822
Procollagen galactosyltransferase 2	GT252	Q8IYK4	23127	COLGALT2	PASS	0.0763757	0.688372	1.0437	0.0617079
Profilin-2	Profilin II	P35080	5217	PFN2	PASS	0.0764033	0.688372	1.0436	0.0615752
Cytohesin-4	CYH4	Q9UIA0		CYTH4	PASS	0.0764171	0.688372	0.85641	-0.223627
Putative spermatogenesis-associated protein 31D4	S31D4	Q6ZUB0	389761	SPATA31D4	PASS	0.0764171	0.688372	0.929322	-0.105749
Collagen alpha-1(XXV) chain	COPA1	Q9BXS0	84570	COL25A1	PASS	0.0786759	0.688372	1.12627	0.171552
Synaptosomal-associated protein 29	SNP29	O95721	9342	SNAP29	PASS	0.07869	0.688372	0.894166	-0.161386
6-phosphogluconolactonase	6PGL	O95336	25796	PGLS	PASS	0.07869	0.688372	0.872161	-0.197334
Serine/threonine-protein kinase DCLK3	DCLK3	Q9C098	85443	DCLK3	PASS	0.07869	0.688372	1.12927	0.175393
Protein DGCR14	DGC14	Q96DF8		DGCR14	PASS	0.0809605	0.688372	0.93458	-0.0976106
CD99 antigen-like protein 2	C99L2	Q8TCZ2	83692	CD99L2	PASS	0.0809763	0.688372	0.917532	-0.12417
DnaJ homolog subfamily B member 2	DNJB2	P25686		DNAJB2	PASS	0.0809763	0.688372	0.765515	-0.385497
Pikachurin	EGFLA	Q63HQ2		EGFLAM	PASS	0.0809763	0.688372	1.12896	0.174993
Ubiquitin-conjugating enzyme E2 T	UBE2T	Q9NPD8	29089	UBE2T	PASS	0.0809763	0.688372	0.938688	-0.0912829
Microtubule-associated protein RP/EB family member 1	MARE1	Q15691	22919	MAPRE1	PASS	0.0809763	0.688372	0.721742	-0.470445
Ras-related GTP-binding protein C	RRAGC	Q9HB90		RRAGC	PASS	0.0809763	0.688372	1.39387	0.479096
Guanine nucleotide-binding protein G(k) subunit alpha	GNAI3	P08754	2773	GNAI3	PASS	0.0809763	0.688372	0.932544	-0.100756
Ig gamma-2, Kappa	IgG2, Kappa	P01859		IGHG2	FLAG	0.0809763	0.688372	1.30798	0.387337
Vesicle-fusing ATPase	NSF	P46459	4905	NSF	PASS	0.0809763	0.688372	0.909658	-0.136604
Ras-related protein Rab-6B	RAB6B	Q9NRW1	51560	RAB6B	PASS	0.0809763	0.688372	0.809442	-0.305001
Ephrin type-B receptor 1	EPHB1	P54762	2047	EPHB1	PASS	0.0809763	0.688372	1.13471	0.182328
Acidic fibroblast growth factor intracellular-binding protein	FIBP	O43427	9158	FIBP	PASS	0.0809763	0.688372	0.782594	-0.353663
GMP reductase 2	GMPR2	Q9P2T1	51292	GMPR2	PASS	0.0809763	0.688372	0.901068	-0.150292
Uridine phosphorylase 1	UPP1	Q16831	7378	UPP1	PASS	0.0809763	0.688372	1.33924	0.421411
Fibroleukin	FGL2	Q14314	10875	FGL2	PASS	0.0809763	0.688372	0.864609	-0.209881
Mast/stem cell growth factor receptor Kit	SCF sR	P10721	3815	KIT	PASS	0.0809763	0.688372	0.881965	-0.181207
Tyrosine-protein phosphatase non-receptor type 1	PTP-1B	P18031	5770	PTPN1	PASS	0.0809763	0.688372	0.836896	-0.256881
Angiopoietin-1 receptor, soluble	sTie-2	Q02763	7010	TEK	PASS	0.0809763	0.688372	1.15684	0.21019
Plasma protease C1 inhibitor	C1-Esterase Inhibitor	P05155	710	SERPING1	PASS	0.0809763	0.688372	1.24734	0.318859
Deoxyribonuclease-1-like 2	DNSL2	Q92874	1775	DNASE1L2	PASS	0.0809763	0.688372	1.16644	0.222106
Alpha-1,3-mannosyl-glycoprotein 4-beta-N-acetylglucosaminyltransferase C	MGT4C	Q9UBM8	25834	MGAT4C	PASS	0.0809763	0.688372	1.04142	0.0585479
Integrin beta-5	ITB5	P18084	3693	ITGB5	PASS	0.0809763	0.688372	1.07948	0.110332
Receptor-type tyrosine-protein phosphatase eta	PTPRJ	Q12913	5795	PTPRJ	PASS	0.0809763	0.688372	0.756264	-0.403039
Tumor necrosis factor ligand superfamily member 10	TRAIL	P50591	8743	TNFSF10	PASS	0.0809763	0.688372	1.68605	0.753649
Uromodulin-like 1	UROL1	Q5DID0	89766	UMODL1	PASS	0.0809763	0.688372	0.868433	-0.203513
Mesencephalic astrocyte-derived neurotrophic factor	ARMET	P55145	7873	MANF	PASS	0.0809763	0.688372	0.728995	-0.456019
UDP-GlcNAc:betaGal beta-1,3-N-acetylglucosaminyltransferase 8	B3GN8	Q7Z7M8	374907	B3GNT8	PASS	0.0809763	0.688372	1.1889	0.24963
Eukaryotic initiation factor 4A-III	IF4A3	P38919	9775	EIF4A3	PASS	0.0810032	0.688372	1.07515	0.10454
Pre-mRNA-splicing factor RBM22	RBM22	Q9NW64		RBM22	PASS	0.0810175	0.688372	0.283223	-1.81999
Tumor necrosis factor ligand superfamily member 4	OX40 Ligand	P23510	7292	TNFSF4	PASS	0.0810175	0.688372	1.05248	0.0737914
Enteropeptidase	Enterokinase	P98073	5651	TMPRSS15	PASS	0.0810175	0.688372	1.00981	0.0140771
Protein kinase C-binding protein NELL2	NELL2	Q99435	4753	NELL2	PASS	0.0833861	0.695554	1.06964	0.0971257
V(D)J recombination-activating protein 1	RAG-1	P15918	5896	RAG1	PASS	0.0834006	0.695554	0.934637	-0.0975213
Protein NDRG1	NDRG1	Q92597	10397	NDRG1	PASS	0.0834006	0.695554	1.20329	0.266989
Prefoldin subunit 1	PFD1	O60925	5201	PFDN1	PASS	0.0834006	0.695554	0.876042	-0.190928
Protocadherin gamma-A12	PCDGC	O60330	26025	PCDHGA12	PASS	0.0834006	0.695554	0.664218	-0.590272
Vacuolar protein sorting-associated protein 4A	VPS4A	Q9UN37	27183	VPS4A	PASS	0.085914	0.695554	0.839499	-0.252399
Carbonyl reductase [NADPH] 1	CBR1	P16152	873	CBR1	PASS	0.085914	0.695554	1.13179	0.178609
Tomoregulin-1	TEFF1	Q8IYR6	8577	TMEFF1	PASS	0.085914	0.695554	0.842721	-0.246873
YEATS domain-containing protein 4	YETS4	O95619		YEATS4	PASS	0.085914	0.695554	0.956954	-0.0634789
Ubiquitin-conjugating enzyme E2 D2	UB2D2	P62837	7322	UBE2D2	PASS	0.085914	0.695554	0.659614	-0.600305
Angiopoietin-2	Angiopoietin-2	O15123	285	ANGPT2	PASS	0.085914	0.695554	1.15407	0.206732
Complement C3	C3	P01024	718	C3	PASS	0.085914	0.695554	0.886593	-0.173656
Galectin-2	Galectin-2	P05162	3957	LGALS2	PASS	0.085914	0.695554	4.30313	2.10539
Proto-oncogene tyrosine-protein kinase receptor Ret	RET	P07949	5979	RET	PASS	0.085914	0.695554	0.797552	-0.326349
Translationally-controlled tumor protein	TCTP	P13693	7178	TPT1	PASS	0.085914	0.695554	0.772572	-0.372259
NAD-dependent protein deacetylase sirtuin-2	SIRT2	Q8IXJ6	22933	SIRT2	PASS	0.085914	0.695554	1.39346	0.478668
Neuronal cell adhesion molecule	Nr-CAM	Q92823	4897	NRCAM	PASS	0.085914	0.695554	0.908171	-0.138965
SHC-transforming protein 1	SHC1	P29353	6464	SHC1	PASS	0.085914	0.695554	0.827902	-0.272467
Growth arrest-specific protein 1	GAS1	P54826	2619	GAS1	PASS	0.085914	0.695554	1.11811	0.161056
Tuftelin	TUFT1	Q9NNX1	7286	TUFT1	PASS	0.085914	0.695554	0.68742	-0.540736
Somatostatin-28	Somatostatin-28	P61278	6750	SST	PASS	0.085914	0.695554	1.10079	0.138543
Receptor-type tyrosine-protein phosphatase R	PTPRR	Q15256	5801	PTPRR	PASS	0.085914	0.695554	1.09848	0.13551
SH3 domain-binding protein 2	3BP2	P78314	6452	SH3BP2	PASS	0.085914	0.695554	0.908749	-0.138046
Four-jointed box protein 1	FJX1	Q86VR8	24147	FJX1	PASS	0.085914	0.695554	1.19918	0.262048
Ephrin-B2	EFNB2	P52799	1948	EFNB2	PASS	0.085914	0.695554	0.971078	-0.0423415
Inositol monophosphatase 3	IMPA3	Q9NX62	54928	IMPAD1	PASS	0.085914	0.695554	1.13129	0.177972
Colipase-like protein 1	COLL1	A2RUU4	340204	CLPSL1	PASS	0.085914	0.695554	0.875252	-0.19223
Nuclear factor NF-kappa-B p105 subunit	NF-kappa-B p105	P19838	4790	NFKB1	PASS	0.085914	0.695554	1.07309	0.101777
AT-rich interactive domain-containing protein 1A	ARI1A	O14497	8289	ARID1A	PASS	0.085914	0.695554	1.54512	0.62772
R-spondin-3	RSPO3	Q9BXY4	84870	RSPO3	PASS	0.0883222	0.697749	1.06669	0.0931472
Membrane cofactor protein	CD46	P15529	4179	CD46	PASS	0.0883371	0.697749	0.544469	-0.877077
DCN1-like protein 2	DCNL2	Q6PH85	55208	DCUN1D2	PASS	0.0883371	0.697749	1.10634	0.14579
Glyceraldehyde-3-phosphate dehydrogenase, testis-specific	G3PT	O14556	26330	GAPDHS	PASS	0.0883371	0.697749	1.03762	0.0532721
ADP-ribosylation factor-like protein 8B	ARL8B	Q9NVJ2	55207	ARL8B	PASS	0.0883371	0.697749	1.01491	0.0213462
Interleukin-10	IL-10	P22301	3586	IL10	PASS	0.0908922	0.697749	1.09525	0.131263
Ficolin-3	Ficolin-3	O75636	8547	FCN3	PASS	0.0908922	0.697749	1.09612	0.132411
HLA class II histocompatibility antigen gamma chain	HG2A	P04233	972	CD74	PASS	0.0908922	0.697749	1.05909	0.0828313
Histone H2A deubiquitinase MYSM1	MYSM1	Q5VVJ2		MYSM1	PASS	0.0910861	0.697749	0.88107	-0.182671
Pleckstrin homology domain-containing family A member 7	PKHA7	Q6IQ23		PLEKHA7	PASS	0.0910861	0.697749	1.06842	0.0954838
Nuclear envelope phosphatase-regulatory subunit 1	NEPR1	Q8N9A8		CNEP1R1	PASS	0.0910861	0.697749	1.07206	0.10038
TRAF family member-associated NF-kappa-B activator	TANK	Q92844	10010	TANK	PASS	0.0910861	0.697749	0.653065	-0.614701
HERV-H LTR-associating protein 2	HHLA2	Q9UM44		HHLA2	PASS	0.0910861	0.697749	0.443908	-1.17167
Ski-like protein	SKIL	P12757		SKIL	PASS	0.0910861	0.697749	0.861261	-0.215478
Collagen Type II	Collagen II	P02458	1280	COL2A1	PASS	0.0910861	0.697749	0.931857	-0.101819
Oxidized Protein deglycase DJ-1	Oxidized PARK7	Q99497		PARK7	PASS	0.0910861	0.697749	0.800263	-0.321454
Ck-beta-8-1	Ck-b-8-1	P55773	6368	CCL23	PASS	0.0910861	0.697749	1.25771	0.330802
E-selectin	sE-Selectin	P16581	6401	SELE	PASS	0.0910861	0.697749	0.8071	-0.30918
Legumain	LGMN	Q99538	5641	LGMN	PASS	0.0910861	0.697749	0.895115	-0.159855
Tyrosine-protein kinase Fgr	FGR	P09769	2268	FGR	FLAG	0.0910861	0.697749	0.846484	-0.240446
Protein 4.1	41	P11171	2035	EPB41	PASS	0.0910861	0.697749	0.838642	-0.253874
BDNF/NT-3 growth factors receptor	TrkB	Q16620	4915	NTRK2	PASS	0.0910861	0.697749	1.12713	0.172649
Zona pellucida-like domain-containing protein 1	ZPLD1	Q8TCW7	131368	ZPLD1	PASS	0.0910861	0.697749	0.833306	-0.263083
IgLON family member 5	IGLO5	A6NGN9	402665	IGLON5	PASS	0.0910861	0.697749	1.20294	0.266563
Angiopoietin-like protein 8	TD26	Q6UXH0	55908	C19orf80	PASS	0.0910861	0.697749	1.08177	0.11339
Colipase-like protein 2	CF126	Q6UWE3	389383	CLPSL2	PASS	0.0910861	0.697749	0.894762	-0.160424
Mono [ADP-ribose] polymerase PARP16	PAR16	Q8N5Y8	54956	PARP16	PASS	0.0910861	0.697749	0.520154	-0.94299
Integral membrane protein 2B	ITM2B	Q9Y287	9445	ITM2B	PASS	0.0910861	0.697749	0.868368	-0.203622
3-keto-steroid reductase	DHB7	P56937	51478	HSD17B7	PASS	0.0910861	0.697749	3.74954	1.90671
Beta-defensin 128	DB128	Q7Z7B8	245939	DEFB128	PASS	0.0935065	0.697749	0.952039	-0.0709069
Olfactomedin-like protein 1	OLFL1	Q6UWY5	283298	OLFML1	PASS	0.0935065	0.697749	1.01526	0.0218462
Sepiapterin reductase	SPRE	P35270	6697	SPR	PASS	0.0935065	0.697749	1.04416	0.0623464
Bone morphogenetic protein 3	BMP-3	P12645	651	BMP3	PASS	0.0961807	0.697749	0.900588	-0.151061
Cytosolic endo-beta-N-acetylglucosaminidase	ENASE	Q8NFI3	64772	ENGASE	PASS	0.0961807	0.697749	1.40097	0.486431
A disintegrin and metalloproteinase with thrombospondin motifs 4	ADAMTS-4	O75173	9507	ADAMTS4	PASS	0.0961807	0.697749	1.0646	0.0903144
Protein FAM189A2	CI061	Q15884	9413	FAM189A2	PASS	0.0961807	0.697749	0.950772	-0.072828
Transmembrane protein 59-like	TM59L	Q9UK28	25789	TMEM59L	PASS	0.0961807	0.697749	1.12583	0.170991
Protein Largen	PRR16	Q569H4	51334	PRR16	PASS	0.0964996	0.697749	1.07024	0.0979345
Chromodomain Y-like protein 2	CDYL2	Q8N8U2	124359	CDYL2	FLAG	0.0964996	0.697749	1.0485	0.0683235
Tectonic-2	TECT2	Q96GX1		TCTN2	PASS	0.0964996	0.697749	0.81649	-0.292493
Ubiquitin-like protein 4A	UBL4A	P11441		UBL4A	PASS	0.0964996	0.697749	0.801137	-0.319879
Peptidyl-prolyl cis-trans isomerase FKBP1B	FKB1B	P68106	2281	FKBP1B	PASS	0.0964996	0.697749	0.866995	-0.205905
Ribosomal protein S6 kinase alpha-1	KS6A1	Q15418	6195	RPS6KA1	PASS	0.0964996	0.697749	0.844516	-0.243803
Eukaryotic translation initiation factor 1b	EIF1B	O60739		EIF1B	PASS	0.0964996	0.697749	0.794499	-0.331882
Hepatocyte growth factor-regulated tyrosine kinase substrate	HGS	O14964	9146	HGS	PASS	0.0964996	0.697749	0.749695	-0.415624
Protein dpy-30 homolog	DPY30	Q9C005		DPY30	PASS	0.0964996	0.697749	1.12256	0.166786
Ribonuclease UK114	Ribonuclease UK114	P52758	10247	HRSP12	PASS	0.0964996	0.697749	1.17944	0.238102
Folate receptor alpha	FOLR1	P15328	2348	FOLR1	FLAG	0.0964996	0.697749	1.00532	0.00765709
Small nuclear ribonucleoprotein Sm D2	SMD2	P62316	6633	SNRPD2	PASS	0.0964996	0.697749	0.589688	-0.761977
Calpain small subunit 1	CPNS1	P04632	826	CAPNS1	PASS	0.0964996	0.697749	0.880958	-0.182855
Protein lin-7 homolog A	LIN7A	O14910	8825	LIN7A	FLAG	0.0964996	0.697749	1.20839	0.273082
Thiosulfate sulfurtransferase/rhodanese-like domain-containing protein 1	KAT	Q8NFU3	100131187	TSTD1	PASS	0.0964996	0.697749	0.844482	-0.243862
Sorting nexin-3	SNX3	O60493	8724	SNX3	PASS	0.0964996	0.697749	0.764363	-0.387671
Ras-related protein Rab-3C	RAB3C	Q96E17	115827	RAB3C	PASS	0.0964996	0.697749	0.771078	-0.37505
Rab GDP dissociation inhibitor beta	Rab GDP dissociation inhibitor beta	P50395	2665	GDI2	PASS	0.0964996	0.697749	0.884238	-0.177493
Brain natriuretic peptide 32	BNP-32	P16860	4879	NPPB	PASS	0.0964996	0.697749	0.963981	-0.0529238
Trefoil factor 3	TFF3	Q07654	7033	TFF3	PASS	0.0964996	0.697749	1.00215	0.00309522
Granulocyte colony-stimulating factor	G-CSF	P09919	1440	CSF3	FLAG	0.0964996	0.697749	1.17701	0.235127
Gremlin-2	GREM2	Q9H772	64388	GREM2	PASS	0.0964996	0.697749	1.13768	0.186099
Chymotrypsin-like elastase family member 3B	ELA3B	P08861	23436	CELA3B	PASS	0.0964996	0.697749	0.719151	-0.475633
RAB6-interacting golgin	GORAB	Q5T7V8	92344	GORAB	PASS	0.0964996	0.697749	1.07883	0.109465
Vesicle-associated membrane protein 4	VAMP4	O75379	8674	VAMP4	PASS	0.0964996	0.697749	1.13894	0.187698
Protein FAM19A3	F19A3	Q7Z5A8	284467	FAM19A3	PASS	0.0964996	0.697749	1.44422	0.530291
Dystroglycan	DAG1	Q14118	1605	DAG1	PASS	0.0964996	0.697749	1.05999	0.0840447
Microfibrillar-associated protein 3-like	MFA3L	O75121	9848	MFAP3L	PASS	0.0964996	0.697749	0.471111	-1.08586
GRAM domain-containing protein 1C	GRM1C	Q8IYS0	54762	GRAMD1C	PASS	0.0964996	0.697749	1.07679	0.106735
Transmembrane protein 2	TMEM2	Q9UHN6	23670	TMEM2	PASS	0.0964996	0.697749	0.411809	-1.27995
Zinc-alpha-2-glycoprotein	AZGP1	P25311	563	AZGP1	PASS	0.0964996	0.697749	1.13391	0.181306
Leukocyte-specific transcript 1 protein	LST1	O00453	7940	LST1	PASS	0.0964996	0.697749	1.09478	0.130639
Septin-6	Septin-6	Q14141	23157	SEPT6	PASS	0.0989158	0.697749	0.91325	-0.130918
Beta-defensin 125	DB125	Q8N687	245938	DEFB125	PASS	0.101697	0.697749	1.37821	0.462793
M-phase inducer phosphatase 2	MPIP2	P30305	994	CDC25B	PASS	0.101713	0.697749	0.916772	-0.125365
Serine/threonine-protein kinase ULK3	ULK3	Q6PHR2		ULK3	PASS	0.101713	0.697749	1.26403	0.338035
UTP--glucose-1-phosphate uridylyltransferase	UGPA1	Q16851	7360	UGP2	PASS	0.101713	0.697749	0.905385	-0.143396
Netrin-4	NET4	Q9HB63	59277	NTN4	PASS	0.101713	0.697749	1.11049	0.151191
Syntaxin-4	STX4	Q12846	6810	STX4	PASS	0.102161	0.697749	0.814644	-0.295759
Heparan sulfate glucosamine 3-O-sulfotransferase 5	HS3S5	Q8IZT8	222537	HS3ST5	PASS	0.102161	0.697749	0.726404	-0.461155
Triple functional domain protein	TRIO	O75962	7204	TRIO	PASS	0.102161	0.697749	0.841398	-0.24914
Mevalonate kinase	MVK	Q03426	4598	MVK	PASS	0.102161	0.697749	0.788541	-0.342742
Tumor necrosis factor receptor superfamily member 18	GITR	Q9Y5U5	8784	TNFRSF18	PASS	0.102161	0.697749	1.13292	0.180047
Protein FAM171A2	F1712	A8MVW0		FAM171A2	PASS	0.102161	0.697749	0.768398	-0.380075
Quinone oxidoreductase	QOR	Q08257	1429	CRYZ	PASS	0.102161	0.697749	1.2571	0.330099
COP9 signalosome complex subunit 2	CSN2	P61201	9318	COPS2	PASS	0.102161	0.697749	0.667873	-0.582355
Protein canopy homolog 4	CNPY4	Q8N129	245812	CNPY4	PASS	0.102161	0.697749	0.874266	-0.193856
Protein lin-7 homolog B	LIN7B	Q9HAP6	64130	LIN7B	PASS	0.102161	0.697749	1.1497	0.201258
Cadherin-11	Cadherin-11	P55287	1009	CDH11	PASS	0.102161	0.697749	0.8453	-0.242464
Reticulocalbin-3	RCN3	Q96D15		RCN3	PASS	0.102161	0.697749	1.02445	0.0348502
Synaptojanin-2-binding protein	SYJ2B	P57105		SYNJ2BP	PASS	0.102161	0.697749	0.821579	-0.283528
TIR domain-containing adapter molecule 2	TIRP	Q86XR7	100302736	TICAM2	PASS	0.102161	0.697749	1.01883	0.0269091
Inorganic pyrophosphatase 2, mitochondrial	PPase 2	Q9H2U2	27068	PPA2	PASS	0.102161	0.697749	0.680623	-0.555073
Prostaglandin reductase 2	PTGR2	Q8N8N7		PTGR2	PASS	0.102161	0.697749	1.06042	0.0846409
Peflin	PEF1	Q9UBV8	553115	PEF1	PASS	0.102161	0.697749	0.904786	-0.144351
Homeodomain-interacting protein kinase 3	HIPK3	Q9H422	10114	HIPK3	PASS	0.102161	0.697749	1.04652	0.0656061
Protein p13 MTCP-1	MTCP1	P56278		MTCP1	PASS	0.102161	0.697749	0.91642	-0.125918
Group IIE secretory phospholipase A2	GIIE	Q9NZK7	30814	PLA2G2E	PASS	0.102161	0.697749	1.12294	0.167281
C-C motif chemokine 14	HCC-1	Q16627	6358	CCL14	PASS	0.102161	0.697749	1.18203	0.241264
T-cell surface glycoprotein CD4	sCD4	P01730	920	CD4	PASS	0.102161	0.697749	1.05168	0.0727012
Tyrosine-protein phosphatase non-receptor type 2	TCPTP	P17706	5771	PTPN2	PASS	0.102161	0.697749	0.936332	-0.0949074
Antileukoproteinase	SLPI	P03973	6590	SLPI	PASS	0.102161	0.697749	1.0943	0.130009
CD27 antigen	CD27	P26842	939	CD27	PASS	0.102161	0.697749	1.19194	0.253309
Holo-Transcobalamin-2	Holo-TC II	P20062	6948	TCN2	PASS	0.102161	0.697749	0.891507	-0.165682
Normal mucosa of esophagus-specific gene 1 protein	NMES1	Q9C002	84419	NMES1	PASS	0.102161	0.697749	0.928545	-0.106956
Insulin-like growth factor-binding protein complex acid labile subunit	IGFALS	P35858	3483	IGFALS	PASS	0.102161	0.697749	0.927109	-0.109189
Sulfatase-modifying factor 1	SUMF1	Q8NBK3	285362	SUMF1	PASS	0.102161	0.697749	1.09936	0.136668
Complement C1q-like protein 4	C1QL4	Q86Z23	338761	C1QL4	PASS	0.102161	0.697749	1.2034	0.267122
Integral membrane protein 2A	ITM2A	O43736	9452	ITM2A	PASS	0.102161	0.697749	0.924815	-0.112764
Tumor necrosis factor receptor superfamily member 11B	OPG	O00300	4982	TNFRSF11B	PASS	0.102161	0.697749	1.12093	0.164702
Transmembrane gamma-carboxyglutamic acid protein 1	TMG1	O14668	5638	PRRG1	PASS	0.102161	0.697749	0.833214	-0.263241
Chromogranin-A	CgA	P10645	1113	CHGA	PASS	0.102161	0.697749	1.16512	0.220478
Protein SERAC1	SRAC1	Q96JX3	84947	SERAC1	PASS	0.102161	0.697749	0.924891	-0.112644
Neuronal pentraxin-1	NPTX1	Q15818	4884	NPTX1	PASS	0.102161	0.697749	0.918127	-0.123235
Cathepsin O	CATO	P43234	1513	CTSO	PASS	0.102161	0.697749	1.35244	0.435565
Pregnancy-specific beta-1-glycoprotein 5	PSG5	Q15238	5673	PSG5	FLAG	0.102161	0.697749	0.983302	-0.0242936
Dual specificity phosphatase 28	DUS28	Q4G0W2	285193	DUSP28	PASS	0.102161	0.697749	0.753444	-0.408427
UPF0577 protein KIAA1324	K1324	Q6UXG2	57535	KIAA1324	PASS	0.104572	0.713238	1.16842	0.224564
Group IID secretory phospholipase A2	sPLA(2)-IID	Q9UNK4	26279	PLA2G2D	PASS	0.107462	0.714629	0.986163	-0.0201023
Solute carrier organic anion transporter family member 5A1	SO5A1	Q9H2Y9		SLCO5A1	PASS	0.107478	0.714629	1.06106	0.0855126
Ephrin type-A receptor 7	EPHA7	Q15375	2045	EPHA7	PASS	0.107478	0.714629	1.15393	0.206561
Programmed cell death 6-interacting protein	PDC6I	Q8WUM4	10015	PDCD6IP	PASS	0.107495	0.714629	0.577753	-0.791475
Bombesin receptor-activated protein C6orf89	CF089	Q6UWU4	221477	C6orf89	PASS	0.108077	0.714629	1.05986	0.0838715
Leucine-rich repeat serine/threonine-protein kinase 2	LRRK2	Q5S007		LRRK2	PASS	0.108077	0.714629	0.686478	-0.542714
Gamma-aminobutyric acid receptor-associated protein-like 2	GBRL2	P60520		GABARAPL2	PASS	0.108077	0.714629	0.830545	-0.267869
cGMP-dependent protein kinase 1, beta isozyme	KGP1B	Q13976	5592	PRKG1	PASS	0.108077	0.714629	0.921691	-0.117645
Endoplasmic reticulum resident protein 29	ERP29	P30040	10961	ERP29	PASS	0.108077	0.714629	0.78606	-0.347289
Toll-interacting protein	tollip	Q9H0E2	54472	TOLLIP	PASS	0.108077	0.714629	0.81526	-0.294667
Interferon gamma	IFN-g	P01579	3458	IFNG	PASS	0.108077	0.714629	0.955179	-0.0661576
Dynein light chain roadblock-type 2	DLRB2	Q8TF09	83657	DYNLRB2	PASS	0.108077	0.714629	0.951878	-0.0711521
Tenascin	Tenascin	P24821	3371	TNC	PASS	0.108077	0.714629	1.12726	0.172821
Basal Cell Adhesion Molecule	BCAM	P50895	4059	BCAM	PASS	0.108077	0.714629	0.893236	-0.162887
Hepatocyte growth factor receptor	Met	P08581	4233	MET	PASS	0.108077	0.714629	1.06946	0.0968849
Bcl-2-related protein A1	BFL1	Q16548	597	BCL2A1	PASS	0.108077	0.714629	0.831748	-0.265781
Programmed cell death 1 ligand 1	B7-H1	Q9NZQ7	29126	CD274	FLAG	0.108077	0.714629	1.45694	0.542941
Furin	Furin	P09958	5045	FURIN	PASS	0.108077	0.714629	1.17189	0.228831
HLA class II histocompatibility antigen, DR beta 3 chain	DRB3	P79483	3125	HLA-DRB3	PASS	0.108077	0.714629	0.89452	-0.160814
Hyaluronidase-1	HYAL1	Q12794	3373	HYAL1	PASS	0.108077	0.714629	0.93779	-0.092663
Butyrophilin subfamily 2 member A1	BT2A1	Q7KYR7	11120	BTN2A1	PASS	0.108077	0.714629	0.927366	-0.10879
Synaptotagmin-like protein 4	SYTL4	Q96C24	94121	SYTL4	PASS	0.108077	0.714629	0.81018	-0.303686
Neuroligin-2	NLGN2	Q8NFZ4	57555	NLGN2	PASS	0.108077	0.714629	1.05564	0.0781118
Sodium- and chloride-dependent glycine transporter 1	SC6A9	P48067		SLC6A9	PASS	0.110465	0.72653	1.14179	0.191294
Killer cell immunoglobulin-like receptor 2DL4	KI2L4	Q99706	3805	KIR2DL4	PASS	0.110482	0.72653	1.12505	0.169991
Retina-specific copper amine oxidase	Amine oxidase	O75106	314	AOC2	PASS	0.110482	0.72653	1.11085	0.151658
Alpha-N-acetylgalactosaminide alpha-2,6-sialyltransferase 5	SIA7E	Q9BVH7	81849	ST6GALNAC5	PASS	0.110482	0.72653	1.02748	0.0391141
Fas apoptotic inhibitory molecule 1	FAIM1	Q9NVQ4	55179	FAIM	PASS	0.113534	0.72653	1.12892	0.174941
Zinc finger protein SNAI2	SLUG	O43623	6591	SNAI2	PASS	0.114254	0.72653	1.37381	0.458187
Putative hydrolase RBBP9	RBBP9	O75884	10741	RBBP9	PASS	0.114254	0.72653	0.58174	-0.781554
Protein CASC4	CASC4	Q6P4E1	113201	CASC4	PASS	0.114254	0.72653	1.11116	0.152063
60S acidic ribosomal protein P2	RLA2	P05387	6181	RPLP2	PASS	0.114254	0.72653	1.15432	0.207038
Mucosal addressin cell adhesion molecule 1	MAdCAM-1	Q13477	8174	MADCAM1	PASS	0.114254	0.72653	0.82951	-0.269669
RNA polymerase II elongation factor ELL2	ELL2	O00472		ELL2	PASS	0.114254	0.72653	0.353918	-1.49851
Ubiquitin-conjugating enzyme E2 variant 1	UB2V1	Q13404	387522	UBE2V1	PASS	0.114254	0.72653	0.857715	-0.22143
Amyloid beta A4 precursor protein-binding family B member 2	APBB2	Q92870	323	APBB2	FLAG	0.114254	0.72653	1.04591	0.064762
Chorionic somatomammotropin hormone	CSH	P0DML2 P0DML3	1442 1443	CSH1 CSH2	PASS	0.114254	0.72653	0.753623	-0.408086
Envoplakin	EVPL	Q92817		EVPL	FLAG	0.114254	0.72653	0.959074	-0.0602854
Macrophage scavenger receptor types I and II	Macrophage scavenger receptor	P21757	4481	MSR1	PASS	0.114254	0.72653	1.18492	0.244785
Succinate-semialdehyde dehydrogenase, mitochondrial	SSDH	P51649	7915	ALDH5A1	PASS	0.114254	0.72653	0.799168	-0.32343
40S ribosomal protein S19	RS19	P39019	6223	RPS19	PASS	0.114254	0.72653	0.852887	-0.229574
Uroporphyrinogen decarboxylase	DCUP	P06132	7389	UROD	PASS	0.114254	0.72653	1.11971	0.163124
Carbonic anhydrase 12	Carbonic Anhydrase XII	O43570	771	CA12	PASS	0.114254	0.72653	1.94946	0.963074
Dynorphin A (1-17)	Dynorphin A (1-17)	P01213		PDYN	PASS	0.114254	0.72653	1.18608	0.246203
Hsp90alpha	HSP 90a	P07900	3320	HSP90AA1	PASS	0.114254	0.72653	0.852109	-0.23089
Aggrecan core protein	Aggrecan	P16112	176	ACAN	PASS	0.114254	0.72653	0.934503	-0.0977281
Abelson tyrosine-protein kinase 2	ABL2	P42684	27	ABL2	PASS	0.114254	0.72653	0.923284	-0.115154
GRB2-related adapter protein 2	GRB2-related adapter protein 2	O75791	9402	GRAP2	PASS	0.114254	0.72653	1.6301	0.704962
Epididymal secretory protein E3-beta	EP3B	P56851	64184	EDDM3B	PASS	0.114254	0.72653	1.09302	0.128324
Ectonucleoside triphosphate diphosphohydrolase 6	ENTP6	O75354	955	ENTPD6	PASS	0.114254	0.72653	0.880524	-0.183565
Golgi membrane protein 1	GOLM1	Q8NBJ4	51280	GOLM1	PASS	0.114254	0.72653	1.14605	0.196675
Conserved oligomeric Golgi complex subunit 8	COG8	Q96MW5	84342	COG8	PASS	0.114254	0.72653	0.999882	-0.000169697
Guanine nucleotide exchange factor VAV3	VAV3	Q9UKW4	10451	VAV3	PASS	0.114254	0.72653	0.782772	-0.353336
Mitogen-activated protein kinase 11	MK11	Q15759	5600	MAPK11	PASS	0.116653	0.727559	1.18738	0.247785
Fibroblast growth factor 22	FGF22	Q9HCT0	27006	FGF22	PASS	0.116653	0.727559	1.04851	0.0683446
Malignant T-cell-amplified sequence 1	MCTS1	Q9ULC4	28985	MCTS1	PASS	0.119838	0.727559	1.05427	0.0762508
Cyclin-dependent kinase 2-associated protein 1	CDKA1	O14519	8099	CDK2AP1	PASS	0.119838	0.727559	1.07341	0.102204
Angiopoietin-related protein 3	ANGL3	Q9Y5C1	27329	ANGPTL3	PASS	0.1207	0.727559	1.15528	0.208244
Transmembrane protein 190	TM190	Q8WZ59	147744	TMEM190	PASS	0.1207	0.727559	1.28542	0.362237
Calcium-activated chloride channel regulator 1	CaCC	A8K7I4	1179	CLCA1	PASS	0.1207	0.727559	1.05861	0.0821721
Pro-neuregulin-3, membrane-bound isoform	NRG3	P56975	10718	NRG3	PASS	0.1207	0.727559	0.907701	-0.139711
Teneurin-3	TEN3	Q9P273	55714	TENM3	PASS	0.1207	0.727559	1.06252	0.0874891
Rho GTPase-activating protein 25	RHG25	P42331	9938	ARHGAP25	PASS	0.1207	0.727559	0.889848	-0.168369
Thymidine phosphorylase	TP	P19971	1890	TYMP	PASS	0.1207	0.727559	0.818691	-0.288608
Peroxisome proliferator-activated receptor gamma coactivator 1-alpha	PRGC1	Q9UBK2	10891	PPARGC1A	PASS	0.1207	0.727559	0.914365	-0.129158
Hematopoietic prostaglandin D synthase	PTGD2	O60760	27306	HPGDS	PASS	0.1207	0.727559	1.16602	0.221595
Beta-arrestin-1	ARRB1	P49407	408	ARRB1	PASS	0.1207	0.727559	0.743355	-0.427877
PR domain zinc finger protein 4	PRDM4	Q9UKN5		PRDM4	PASS	0.1207	0.727559	0.898451	-0.154489
Alpha-parvin	PARVA	Q9NVD7	55742	PARVA	PASS	0.1207	0.727559	1.08442	0.116929
Protein FAM210A	F210A	Q96ND0		FAM210A	PASS	0.1207	0.727559	0.616062	-0.698853
Neuregulin-1, sensory and motor neuron-derived factor isoform	SMDF	Q02297	3084	NRG1	PASS	0.1207	0.727559	0.84299	-0.246413
Complement factor H-related protein 5	complement factor H-related 5	Q9BXR6	81494	CFHR5	PASS	0.1207	0.727559	0.93383	-0.0987683
Bis(5'-nucleosyl)-tetraphosphatase [asymmetrical]	AP4A	P50583	318	NUDT2	PASS	0.1207	0.727559	0.701882	-0.5107
Interferon regulatory factor 3	IRF-3	Q14653	3661	IRF3	PASS	0.1207	0.727559	0.834423	-0.26115
Mimecan	MIME	P20774	4969	OGN	PASS	0.1207	0.727559	1.11271	0.15408
ATP-dependent 6-phosphofructokinase, muscle type	K6PF	P08237	5213	PFKM	PASS	0.1207	0.727559	0.820936	-0.284658
Acyl-CoA synthetase family member 2, mitochondrial	ACSF2	Q96CM8	80221	ACSF2	PASS	0.1207	0.727559	0.863095	-0.212409
Annexin A11	ANX11	P50995	311	ANXA11	PASS	0.1207	0.727559	0.816532	-0.292419
GTP-binding protein SAR1a	SAR1A	Q9NR31	56681	SAR1A	PASS	0.1207	0.727559	0.650827	-0.619654
Gamma-soluble NSF attachment protein	SNAG	Q99747	8774	NAPG	PASS	0.1207	0.727559	0.851457	-0.231995
ADP-ribosylation factor-like protein 9	ARL9	Q6T311	132946	ARL9	PASS	0.1207	0.727559	1.05692	0.0798603
Eukaryotic translation initiation factor 4E-binding protein 3	4EBP3	O60516	8637	EIF4EBP3	PASS	0.1207	0.727559	1.145	0.195349
Syntenin-2	SDCB2	Q9H190	27111	SDCBP2	PASS	0.1207	0.727559	0.821887	-0.282988
T-complex protein 1 subunit alpha	TCPA	P17987	6950	TCP1	PASS	0.1207	0.727559	0.589159	-0.76327
Programmed cell death protein 6	PDCD6	O75340	10016	PDCD6	PASS	0.1207	0.727559	0.891869	-0.165096
Cadherin-5	Cadherin-5	P33151	1003	CDH5	PASS	0.1207	0.727559	1.10396	0.142684
Complement factor D	Factor D	P00746	1675	CFD	PASS	0.1207	0.727559	1.11696	0.159579
Stem cell growth factor-beta	SCGF-beta	Q9Y240	6320	CLEC11A	PASS	0.1207	0.727559	0.924213	-0.113702
Platelet glycoprotein 4	CD36 ANTIGEN	P16671	948	CD36	PASS	0.1207	0.727559	1.15154	0.203558
Carbonic anhydrase 3	Carbonic anhydrase III	P07451	761	CA3	PASS	0.1207	0.727559	1.08455	0.117091
dCTP pyrophosphatase 1	XTP3A	Q9H773	79077	DCTPP1	PASS	0.1207	0.727559	1.14502	0.195377
B-cell differentiation antigen CD72	CD72	P21854	971	CD72	PASS	0.1207	0.727559	1.05345	0.0751192
Alpha-N-acetylgalactosaminide alpha-2,6-sialyltransferase 6	SIA7F	Q969X2	30815	ST6GALNAC6	PASS	0.1207	0.727559	1.08531	0.118107
Butyrophilin-like protein 9	BTNL9	Q6UXG8	153579	BTNL9	PASS	0.1207	0.727559	0.935032	-0.0969119
Secretogranin-1	SCG1	P05060	1114	CHGB	PASS	0.1207	0.727559	1.09069	0.125235
Protein-tyrosine kinase 2-beta	FAK2	Q14289	2185	PTK2B	PASS	0.1207	0.727559	0.787411	-0.344812
Neugrin	NGRN	Q9NPE2	51335	NGRN	PASS	0.123038	0.735133	1.02132	0.0304404
OX-2 membrane glycoprotein	OX2G	P41217	4345	CD200	PASS	0.123091	0.735133	1.05742	0.0805473
MAM domain-containing protein 2	MAMC2	Q7Z304	256691	MAMDC2	PASS	0.123091	0.735133	0.905135	-0.143796
Nuclear nucleic acid-binding protein C1D	C1D	Q13901	10438	C1D	PASS	0.123091	0.735133	0.949973	-0.0740413
Mitochondrial import inner membrane translocase subunit Tim8 A	TIM8A	O60220	1678	TIMM8A	PASS	0.126395	0.735133	0.843793	-0.245039
Mothers against decapentaplegic homolog 3	SMAD3	P84022	4088	SMAD3	PASS	0.127419	0.735133	0.85866	-0.21984
Selenoprotein S	SELS	Q9BQE4	55829	VIMP	PASS	0.127419	0.735133	0.743866	-0.426886
Serine/threonine-protein kinase Nek7	NEK7	Q8TDX7		NEK7	PASS	0.127419	0.735133	0.737396	-0.439488
Tropomodulin-3	TMOD3	Q9NYL9	29766	TMOD3	PASS	0.127419	0.735133	0.829571	-0.269562
Fumarate hydratase, mitochondrial	FUMH	P07954	2271	FH	PASS	0.127419	0.735133	0.71046	-0.493175
IQ domain-containing protein F3	IQCF3	P0C7M6		IQCF3	PASS	0.127419	0.735133	0.988213	-0.017106
Haloacid dehalogenase-like hydrolase domain-containing protein 2	HDHD2	Q9H0R4	84064	HDHD2	PASS	0.127419	0.735133	0.844786	-0.243341
Transcription elongation factor A protein 2	TCEA2	Q15560		TCEA2	PASS	0.127419	0.735133	0.920919	-0.118854
Histone H2B type 2-E	H2B2E	Q16778	8349	HIST2H2BE	PASS	0.127419	0.735133	1.30295	0.381787
SLIT and NTRK-like protein 1	SLIK1	Q96PX8	114798	SLITRK1	PASS	0.127419	0.735133	1.21245	0.277924
Netrin receptor UNC5D	UNC5H4	Q6UXZ4	137970	UNC5D	PASS	0.127419	0.735133	1.11705	0.159692
Syntaphilin	SNPH	O15079		SNPH	PASS	0.127419	0.735133	4.67566	2.22517
Elongation factor 1-delta	EF1D	P29692	1936	EEF1D	PASS	0.127419	0.735133	0.840108	-0.251353
Proteasome subunit beta type-3	PSB3	P49720	5691	PSMB3	PASS	0.127419	0.735133	1.06005	0.0841285
Hypoxanthine-guanine phosphoribosyltransferase	HPRT	P00492	3251	HPRT1	PASS	0.127419	0.735133	0.895594	-0.159083
Artemin	Artemin	Q5T4W7	9048	ARTN	PASS	0.127419	0.735133	0.986344	-0.0198368
Vitamin K-dependent protein C	Protein C	P04070	5624	PROC	PASS	0.127419	0.735133	0.943228	-0.0843209
Carbonic anhydrase 6	Carbonic anhydrase 6	P23280	765	CA6	PASS	0.127419	0.735133	0.870589	-0.199937
Lymphocyte antigen 86	LY86	O95711	9450	LY86	PASS	0.127419	0.735133	0.762799	-0.390626
Vascular endothelial growth factor receptor 2	VEGF sR2	P35968	3791	KDR	PASS	0.127419	0.735133	0.914181	-0.129448
Cofilin-1	Cofilin-1	P23528	1072	CFL1	PASS	0.127419	0.735133	0.850059	-0.234365
ADP-ribosyl cyclase/cyclic ADP-ribose hydrolase 2	BST1	Q10588	683	BST1	PASS	0.127419	0.735133	1.18809	0.248645
Histidine-rich glycoprotein	HRG	P04196	3273	HRG	PASS	0.127419	0.735133	1.11019	0.150801
Glutamate carboxypeptidase 2	PSMA	Q04609	2346	FOLH1	FLAG	0.127419	0.735133	1.32489	0.405869
Intercellular adhesion molecule 2	sICAM-2	P13598	3384	ICAM2	PASS	0.127419	0.735133	0.865598	-0.208231
Interferon alpha-16	IFN16	P05015	3449	IFNA16	PASS	0.127419	0.735133	0.957178	-0.0631404
Stomatin-like protein 2, mitochondrial	Stomatin-like protein 2	Q9UJZ1	30968	STOML2	PASS	0.127419	0.735133	0.872621	-0.196573
Glucoside xylosyltransferase 1	GXLT1	Q4G148	283464	GXYLT1	PASS	0.127419	0.735133	1.06945	0.0968753
Nectin-1, isoform gamma	nectin-1 gamma	Q15223	5818	PVRL1	PASS	0.127419	0.735133	0.68855	-0.538367
Protein CASC4	CASC4	Q6P4E1	113201	CASC4	PASS	0.127419	0.735133	0.873817	-0.194596
Vesicle transport through interaction with t-SNAREs homolog 1B	Vti1-rp1	Q9UEU0	10490	VTI1B	PASS	0.127419	0.735133	0.827607	-0.272983
Solute carrier family 22 member 16	S22AG	Q86VW1	85413	SLC22A16	PASS	0.127419	0.735133	0.649549	-0.622489
HRAS-like suppressor 3	HRSL3	P53816	11145	PLA2G16	PASS	0.129804	0.73871	0.911787	-0.133232
Neuromedin-S	NMS	Q5H8A3	129521	NMS	PASS	0.129804	0.73871	0.88642	-0.173938
General transcription factor II-I	GTF2I	P78347	2969	GTF2I	PASS	0.133247	0.73871	1.06629	0.0926066
Putative pregnancy-specific beta-1-glycoprotein 7	PSG7	Q13046	5676	PSG7	PASS	0.133247	0.73871	1.06396	0.0894497
Insulin-like growth factor-binding protein-like 1	IBPL1	Q8WX77	347252	IGFBPL1	PASS	0.133247	0.73871	0.885759	-0.175014
T-box transcription factor TBX22	TBX22	Q9Y458		TBX22	PASS	0.133265	0.73871	1.07086	0.0987669
C-C motif chemokine 2	MCP-1	P13500	6347	CCL2	PASS	0.133265	0.73871	1.00965	0.0138547
Mannan-binding lectin serine protease 1	MASP3	P48740	5648	MASP1	PASS	0.133265	0.73871	0.850333	-0.2339
Deformed epidermal autoregulatory factor 1 homolog	DEAF1	O75398	10522	DEAF1	PASS	0.133265	0.73871	0.842811	-0.24672
Tubulointerstitial nephritis antigen-like	TINAL	Q9GZM7	64129	TINAGL1	PASS	0.134419	0.73871	1.42699	0.512973
Biliverdin reductase A	BIEA	P53004	644	BLVRA	PASS	0.134419	0.73871	0.846277	-0.240799
ADP-ribosylation factor 6	ARF6	P62330	382	ARF6	PASS	0.134419	0.73871	0.962494	-0.0551503
Fructose-2,6-bisphosphatase TIGAR	TIGAR	Q9NQ88	57103	TIGAR	PASS	0.134419	0.73871	0.864538	-0.209999
Pantothenate kinase 3	PANK3	Q9H999		PANK3	PASS	0.134419	0.73871	0.761067	-0.393906
Histone H1x	H1X	Q92522	8971	H1FX	PASS	0.134419	0.73871	0.926496	-0.110144
Tumor susceptibility gene 101 protein	TS101	Q99816	7251	TSG101	PASS	0.134419	0.73871	0.853957	-0.227765
Small integral membrane protein 13	SIM13	P0DJ93		SMIM13	PASS	0.134419	0.73871	1.03834	0.0542835
ER membrane protein complex subunit 4	TMM85	Q5J8M3	51234	EMC4	PASS	0.134419	0.73871	0.665643	-0.587179
Ran-binding protein 3	RANB3	Q9H6Z4	8498	RANBP3	PASS	0.134419	0.73871	1.08982	0.124089
E3 ubiquitin-protein ligase RNF8	RNF8	O76064		RNF8	PASS	0.134419	0.73871	0.571849	-0.806294
Opticin	OPT	Q9UBM4	26254	OPTC	PASS	0.134419	0.73871	0.928881	-0.106434
Collagen alpha-2(VI) chain	CO6A2	P12110	1292	COL6A2	PASS	0.134419	0.73871	1.02823	0.0401697
Leukocyte cell-derived chemotaxin-2	LECT2	O14960	3950	LECT2	PASS	0.134419	0.73871	1.16168	0.216213
Ras-related protein Rab-5A	RAB5A	P20339	5868	RAB5A	PASS	0.134419	0.73871	0.886771	-0.173367
Peroxisomal trans-2-enoyl-CoA reductase	PECR	Q9BY49	55825	PECR	PASS	0.134419	0.73871	0.936758	-0.0942522
Complement C4b	C4b	P0C0L4 P0C0L5	720 721	C4A C4B	PASS	0.134419	0.73871	1.09306	0.128367
Growth/differentiation factor 5	BMP-14	P43026	8200	GDF5	PASS	0.134419	0.73871	1.09336	0.128762
Ras-related C3 botulinum toxin substrate 1	RAC1	P63000	5879	RAC1	PASS	0.134419	0.73871	0.778505	-0.361221
Tumor necrosis factor ligand superfamily member 13B	BAFF	Q9Y275	10673	TNFSF13B	PASS	0.134419	0.73871	1.0644	0.0900363
Mitogen-activated protein kinase 14	MAPK14	Q16539	1432	MAPK14	PASS	0.134419	0.73871	0.857014	-0.222609
Progonadoliberin-1	GON1	P01148	2796	GNRH1	PASS	0.134419	0.73871	1.00237	0.00340865
14-3-3 protein zeta/delta	14-3-3 protein zeta/delta	P63104	7534	YWHAZ	PASS	0.134419	0.73871	0.820151	-0.286039
Chymotrypsin-like elastase family member 1	ELA1	Q9UNI1	1990	CELA1	PASS	0.134419	0.73871	1.15265	0.204956
A disintegrin and metalloproteinase with thrombospondin motifs 6	ATS6	Q9UKP5	11174	ADAMTS6	PASS	0.134419	0.73871	0.935045	-0.0968918
Netrin-1	NET1	O95631	9423	NTN1	PASS	0.134419	0.73871	1.17376	0.231135
Galactosylgalactosylxylosylprotein 3-beta-glucuronosyltransferase 3	B3GA3	O94766	26229	B3GAT3	PASS	0.134419	0.73871	1.10283	0.141211
Protein disulfide-isomerase-like protein of the testis	PDILT	Q8N807	204474	PDILT	PASS	0.134419	0.73871	1.00185	0.0026716
Uncharacterized protein C17orf67	CQ067	Q0P5P2	339210	C17orf67	PASS	0.134419	0.73871	0.783748	-0.351538
Carboxypeptidase A2	CBPA2	P48052	1358	CPA2	PASS	0.134419	0.73871	0.710179	-0.493746
Peptidyl-prolyl cis-trans isomerase FKBP7	FKBP7	Q9Y680	51661	FKBP7	PASS	0.134419	0.73871	1.11654	0.15904
Follistatin-related protein 4	FSTL4	Q6MZW2	23105	FSTL4	PASS	0.134419	0.73871	0.883463	-0.178758
Mothers against decapentaplegic homolog 1	SMAD1	Q15797	4086	SMAD1	PASS	0.134419	0.73871	0.83194	-0.265448
Alpha-actinin-1	ACTN1	P12814	87	ACTN1	PASS	0.134419	0.73871	0.79321	-0.334225
Zinc finger protein 41	ZNF41	P51814	7592	ZNF41	PASS	0.136779	0.745036	0.817916	-0.289975
CUB and sushi domain-containing protein 1	CSMD1	Q96PZ7	64478	CSMD1	PASS	0.136779	0.745036	1.05838	0.0818522
E3 ubiquitin-protein ligase CHFR	CHFR	Q96EP1	55743	CHFR	PASS	0.136797	0.745036	0.63327	-0.659108
RNA-binding protein EWS	EWS	Q01844	2130	EWSR1	PASS	0.136797	0.745036	1.07378	0.102695
Small nuclear ribonucleoprotein Sm D3	SMD3	P62318	6634	SNRPD3	PASS	0.136797	0.745036	0.93001	-0.104682
MHC class I polypeptide-related sequence B	MICB	Q29980	4277	MICB	PASS	0.136797	0.745036	1.17395	0.231367
Transforming growth factor beta-3	TGF-b3	P10600	7043	TGFB3	PASS	0.140364	0.745036	1.05274	0.0741532
CD81 antigen	CD81	P60033	975	CD81	PASS	0.140401	0.745036	1.0334	0.0473943
Beta-defensin 107	D107A	Q8IZN7	245910	DEFB107A	PASS	0.140401	0.745036	0.86417	-0.210612
Dolichyl-diphosphooligosaccharide--protein glycosyltransferase subunit 1	RPN1	P04843	6184	RPN1	PASS	0.141705	0.745036	1.35513	0.438432
Oncostatin-M-specific receptor subunit beta	OSMR	Q99650	9180	OSMR	PASS	0.141705	0.745036	0.875945	-0.191088
Low-density lipoprotein receptor-related protein 1B	LRP1B	Q9NZR2	53353	LRP1B	PASS	0.141705	0.745036	0.941425	-0.0870821
Scavenger receptor class A member 3	SCAR3	Q6AZY7	51435	SCARA3	PASS	0.141705	0.745036	0.71808	-0.477784
Nuclear factor of activated T-cells, cytoplasmic 4	NFAC4	Q14934	4776	NFATC4	PASS	0.141705	0.745036	0.921108	-0.118558
Calcyclin-binding protein	CYBP	Q9HB71	27101	CACYBP	PASS	0.141705	0.745036	0.766385	-0.383858
Glycolipid transfer protein	GLTP	Q9NZD2	51228	GLTP	PASS	0.141705	0.745036	0.929899	-0.104854
Noncompact myelin-associated protein	CA130	Q5T1S8	400746	NCMAP	PASS	0.141705	0.745036	1.13165	0.178426
Cytokine receptor-like factor 1	CRLF1	O75462		CRLF1	PASS	0.141705	0.745036	1.18197	0.241197
Neuroligin-1	NLGN1	Q8N2Q7	22871	NLGN1	PASS	0.141705	0.745036	1.0952	0.131196
Protein canopy homolog 3	CNPY3	Q9BT09		CNPY3	PASS	0.141705	0.745036	1.33125	0.412779
Ras-related protein Rab-21	RAB21	Q9UL25	23011	RAB21	PASS	0.141705	0.745036	0.808296	-0.307044
Securin	Securin	O95997	9232	PTTG1	PASS	0.141705	0.745036	1.01633	0.0233661
Peptidyl-prolyl cis-trans isomerase FKBP3	FKBP3	Q00688	2287	FKBP3	PASS	0.141705	0.745036	0.837221	-0.25632
Methionine adenosyltransferase 2 subunit beta	MAT2B	Q9NZL9	27430	MAT2B	PASS	0.141705	0.745036	0.460724	-1.11802
SH3 domain-binding glutamic acid-rich-like protein 2	SH3L2	Q9UJC5	83699	SH3BGRL2	PASS	0.141705	0.745036	0.708474	-0.497213
Ubiquitin-conjugating enzyme E2 D3	UB2D3	P61077	7323	UBE2D3	PASS	0.141705	0.745036	0.392569	-1.34898
Coatomer subunit epsilon	COPE	O14579	11316	COPE	PASS	0.141705	0.745036	1.16834	0.224465
Coiled-coil domain-containing protein 80	URB	Q76M96	151887	CCDC80	PASS	0.141705	0.745036	1.12214	0.166257
Tenascin	Tenascin	P24821	3371	TNC	PASS	0.141705	0.745036	0.850023	-0.234426
Insulin	Insulin	P01308	3630	INS	PASS	0.141705	0.745036	1.18275	0.242146
Caspase-2	Caspase-2	P42575	835	CASP2	PASS	0.141705	0.745036	0.857911	-0.221101
Cerebellin-4	CBLN4	Q9NTU7	140689	CBLN4	PASS	0.141705	0.745036	0.902358	-0.148227
Tenascin	Tenascin	P24821	3371	TNC	PASS	0.141705	0.745036	1.08972	0.123956
Cholecystokinin	CCKN	P06307	885	CCK	PASS	0.141705	0.745036	1.16114	0.215541
Interleukin-21	IL-21	Q9HBE4	59067	IL21	PASS	0.141705	0.745036	1.10483	0.143819
Leucine-rich repeat and fibronectin type III domain-containing protein 1	LRFN1	Q9P244	57622	LRFN1	PASS	0.141705	0.745036	0.750573	-0.413935
Cytotoxic and regulatory T-cell molecule	CRTAM	O95727	56253	CRTAM	PASS	0.141705	0.745036	1.11901	0.162219
Histo-blood group ABO system transferase	BGAT	P16442	28	ABO	PASS	0.141705	0.745036	1.4865	0.571918
Laminin subunit gamma-2	Laminin gamma-2	Q13753	3918	LAMC2	PASS	0.141705	0.745036	1.15023	0.201928
PILR alpha-associated neural protein	PIANP	Q8IYJ0	196500	PIANP	PASS	0.141705	0.745036	1.10956	0.149983
Egl nine homolog 1	EGLN1	Q9GZT9	54583	EGLN1	PASS	0.141705	0.745036	0.591789	-0.756845
39S ribosomal protein L34, mitochondrial	RM34	Q9BQ48	64981	MRPL34	PASS	0.144078	0.756712	0.973697	-0.0384556
EMI domain-containing protein 1	EMID1	Q96A84	129080	EMID1	PASS	0.14779	0.756907	1.07049	0.0982774
Peptide chain release factor 1-like, mitochondrial	RF1ML	Q9UGC7		MTRF1L	PASS	0.147809	0.756907	0.903315	-0.146699
Serine/threonine-protein kinase receptor R3	ALK-1	P37023	94	ACVRL1	PASS	0.147809	0.756907	1.05992	0.0839538
Hedgehog-interacting protein	HHIP	Q96QV1	64399	HHIP	PASS	0.147828	0.756907	0.952069	-0.0708625
Calcium-binding protein 8	CABP8	Q9BXU9	83698	CALN1	PASS	0.147828	0.756907	0.906618	-0.141434
Tyrosine-protein kinase HCK	HCK	P08631	3055	HCK	FLAG	0.147828	0.756907	1.06199	0.0867697
Prefoldin subunit 5	PFD5	Q99471	5204	PFDN5	PASS	0.147828	0.756907	0.973475	-0.0387849
Carbonic anhydrase 5A, mitochondrial	Carbonic Anhydrase VA	P35218	763	CA5A	PASS	0.147828	0.756907	1.03436	0.0487338
Ubiquitin-conjugating enzyme E2 R1	UB2R1	P49427	997	CDC34	PASS	0.149284	0.756907	0.823736	-0.279746
TNF receptor-associated factor 4	TRAF4	Q9BUZ4	9618	TRAF4	PASS	0.149284	0.756907	1.93112	0.949434
Coagulation factor XIII	Coagulation factor XIII	P00488, P05160	2162 2165	F13A1 F13B	PASS	0.149284	0.756907	1.31376	0.393702
Acylpyruvase FAHD1, mitochondrial	FAHD1	Q6P587	81889	FAHD1	PASS	0.149284	0.756907	0.730732	-0.452586
Carcinoembryonic antigen-related cell adhesion molecule 8	CEAM8	P31997	1088	CEACAM8	PASS	0.149284	0.756907	1.12229	0.166439
Isoform L-VEGF165	L-VEGF165	P15692		VEGFA	PASS	0.149284	0.756907	1.18469	0.244505
Tyrosine-protein kinase receptor TYRO3	Dtk	Q06418	7301	TYRO3	PASS	0.149284	0.756907	3.50279	1.8085
Histone H1.2	Histone H1.2	P16403	3006	HIST1H1C	PASS	0.149284	0.756907	1.22402	0.29163
Periostin	Periostin	Q15063	10631	POSTN	PASS	0.149284	0.756907	1.10723	0.146953
Cystatin-D	CYTD	P28325	1473	CST5	PASS	0.149284	0.756907	1.14854	0.199797
Carbonic anhydrase 2	carbonic anhydrase II	P00918	760	CA2	PASS	0.149284	0.756907	1.08012	0.111185
Mammaglobin-B	Mammaglobin 2	O75556	4246	SCGB2A1	PASS	0.149284	0.756907	0.821767	-0.283199
Neurogenic locus notch homolog protein 2	NOTC2	Q04721	4853	NOTCH2	PASS	0.149284	0.756907	1.06687	0.0933855
AMP Kinase (alpha2beta2gamma1)	AMPK a2b2g1	P54646 O43741 P54619	5563 5565 5571	PRKAA2 PRKAB2 PRKAG1	PASS	0.149284	0.756907	0.839377	-0.252608
Proto-oncogene tyrosine-protein kinase Src isoform 2	SRCN1	P12931	6714	SRC	PASS	0.149284	0.756907	0.758495	-0.398789
Protein FAM3B	FAM3B	P58499	54097	FAM3B	PASS	0.149284	0.756907	0.753276	-0.40875
Tumor necrosis factor ligand superfamily member 14	LIGHT	O43557	8740	TNFSF14	PASS	0.149284	0.756907	0.920193	-0.119991
Endothelin-1	Endothelin 1	P05305	1906	EDN1	PASS	0.149284	0.756907	1.03072	0.043655
Bifunctional heparan sulfate N-deacetylase/N-sulfotransferase 1	NDST1	P52848	3340	NDST1	PASS	0.149284	0.756907	0.961635	-0.0564386
Cadherin-11	Cadherin-11	P55287	1009	CDH11	PASS	0.149284	0.756907	0.903601	-0.146242
Protein NDRG4	NDRG4	Q9ULP0	65009	NDRG4	PASS	0.149284	0.756907	0.964492	-0.0521583
Protein eva-1 homolog C	F176C	P58658	59271	EVA1C	PASS	0.149284	0.756907	0.85814	-0.220714
Calcium-activated potassium channel subunit beta-3	KCMB3	Q9NPA1	27094	KCNMB3	PASS	0.149284	0.756907	0.931475	-0.102411
UPF0258 protein KIAA1024	K1024	Q9UPX6	23251	KIAA1024	PASS	0.149284	0.756907	0.942812	-0.0849577
Palmitoyl-protein thioesterase 1	PPT1	P50897	5538	PPT1	PASS	0.149284	0.756907	0.892818	-0.163562
Heterogeneous nuclear ribonucleoprotein F	HNRPF	P52597	3185	HNRNPF	PASS	0.149284	0.756907	0.90694	-0.140921
Melanoma-associated antigen 4	MAGE-4	P43358	4103	MAGEA4	FLAG	0.151613	0.757502	1.41003	0.495721
C-X-C motif chemokine 9	MIG	Q07325	4283	CXCL9	PASS	0.151632	0.757502	1.04858	0.0684422
ATP-dependent zinc metalloprotease YME1L1	YMEL1	Q96TA2		YME1L1	PASS	0.151652	0.757502	0.953455	-0.0687631
Pyridoxine-5'-phosphate oxidase	PNPO	Q9NVS9	55163	PNPO	PASS	0.151652	0.757502	0.823819	-0.2796
Adrenomedullin	Adrenomedullin	P35318	133	ADM	PASS	0.151652	0.757502	1.09105	0.125719
Zinc transporter 5	ZNT5	Q8TAD4	64924	SLC30A5	PASS	0.151652	0.757502	0.846368	-0.240643
Proteasome activator complex subunit 3	PSME3	P61289	10197	PSME3	PASS	0.155492	0.757502	1.06673	0.0932018
Secretory carrier-associated membrane protein 5	SCAM5	Q8TAC9		SCAMP5	PASS	0.155531	0.757502	0.948566	-0.07618
E3 ubiquitin-protein ligase parkin	PRKN2	O60260		PARK2	PASS	0.155551	0.757502	0.934053	-0.0984242
Cytokine receptor-like factor 1:Cardiotrophin-like cytokine factor 1 Complex	CLF-1/CLC Complex	O75462 Q9UBD9	9244 23529	CRLF1 CLCF1	PASS	0.155551	0.757502	1.25123	0.323342
RING finger protein 148	RN148	Q8N7C7	378925	RNF148	PASS	0.155551	0.757502	1.14711	0.198001
HEPACAM family member 2	HECA2	A8MVW5	253012	HEPACAM2	PASS	0.155551	0.757502	1.04301	0.0607509
Procollagen-lysine,2-oxoglutarate 5-dioxygenase 3	PLOD3	O60568	8985	PLOD3	PASS	0.15716	0.757502	0.907131	-0.140618
Myelin protein P0	MYP0	P25189	4359	MPZ	PASS	0.15716	0.757502	1.11351	0.155114
UDP-glucose 4-epimerase	GALE	Q14376	2582	GALE	PASS	0.15716	0.757502	0.676624	-0.563574
Cyclin-dependent kinase 4 inhibitor D	p19-INK4d	P55273	1032	CDKN2D	PASS	0.15716	0.757502	0.832986	-0.263637
Heterogeneous nuclear ribonucleoprotein A1	ROA1	P09651	3178	HNRNPA1	PASS	0.15716	0.757502	0.84242	-0.247388
Inactive peptidyl-prolyl cis-trans isomerase FKBP6	FKBP6	O75344		FKBP6	PASS	0.15716	0.757502	0.742661	-0.429224
Arylamine N-acetyltransferase 1	ARY1	P18440	9	NAT1	PASS	0.15716	0.757502	0.682698	-0.55068
3-mercaptopyruvate sulfurtransferase	THTM	P25325	4357	MPST	PASS	0.15716	0.757502	0.894439	-0.160946
Poly [ADP-ribose] polymerase 11	PAR11	Q9NR21		PARP11	FLAG	0.15716	0.757502	0.977944	-0.0321767
Fibronectin type III domain-containing protein 4	FNDC4	Q9H6D8	64838	FNDC4	PASS	0.15716	0.757502	1.85837	0.894035
Bifunctional 3'-phosphoadenosine 5'-phosphosulfate synthase 1	PAPS1	O43252		PAPSS1	PASS	0.15716	0.757502	0.885538	-0.175374
Histone H2A type 3	H2A3	Q7L7L0		HIST3H2A	PASS	0.15716	0.757502	1.25987	0.333277
Small ubiquitin-related modifier 3	SUMO3	P55854	6613	SUMO3	PASS	0.15716	0.757502	0.844053	-0.244595
Alpha-1-microglobulin	a1-Microglobulin	P02760	259	AMBP	PASS	0.15716	0.757502	1.06217	0.0870158
FAS-associated death domain protein	FADD	Q13158	8772	FADD	PASS	0.15716	0.757502	0.918661	-0.122396
Calretinin	CALB2	P22676	794	CALB2	PASS	0.15716	0.757502	1.13863	0.187293
Microtubule-associated proteins 1A/1B light chain 3A	MLP3A	Q9H492	84557	MAP1LC3A	PASS	0.15716	0.757502	1.10061	0.138301
Ras-related protein M-Ras	RASM	O14807	22808	MRAS	PASS	0.15716	0.757502	0.981535	-0.0268889
Hsc70-interacting protein	suppression of tumorigenicity 13	P50502	6767	ST13	PASS	0.15716	0.757502	1.07386	0.102812
Slit homolog 3 protein	SLIT3	O75094	6586	SLIT3	PASS	0.15716	0.757502	0.607934	-0.718013
Ras-related protein Rab-5B	RAB5B	P61020	5869	RAB5B	PASS	0.15716	0.757502	0.892458	-0.164144
Glutathione reductase, mitochondrial	Glutathione reductase	P00390	2936	GSR	PASS	0.15716	0.757502	0.955877	-0.0651034
Protein DJ-1	PARK7	Q99497	11315	PARK7	PASS	0.15716	0.757502	0.885565	-0.17533
Ephrin-B3	Ephrin-B3	Q15768	1949	EFNB3	PASS	0.15716	0.757502	1.02096	0.0299241
Lactotransferrin	Lactoferrin	P02788	4057	LTF	PASS	0.15716	0.757502	0.861492	-0.215091
Midkine	Midkine	P21741	4192	MDK	PASS	0.15716	0.757502	1.08865	0.122534
Integrin alpha-I: beta-1 complex	Integrin a1b1	P56199, P05556	3672 3688	ITGA1 ITGB1	PASS	0.15716	0.757502	1.18536	0.245326
Thrombin	Thrombin	P00734	2147	F2	PASS	0.15716	0.757502	0.570467	-0.809784
Pyruvate kinase PKM	M2-PK	P14618	5315	PKM2	PASS	0.15716	0.757502	0.769699	-0.377634
Casein kinase II 2-alpha':2-beta heterotetramer	CK2-A2:B	P19784 P67870	1459 1460	CSNK2A2 CSNK2B	PASS	0.15716	0.757502	0.931663	-0.10212
Cytoskeleton-associated protein 2	CKAP2	Q8WWK9	26586	CKAP2	PASS	0.15716	0.757502	0.932596	-0.100676
Adenosine deaminase CECR1	CECR1	Q9NZK5	51816	CECR1	PASS	0.15716	0.757502	0.880755	-0.183187
Neuropeptide S	NPS	P0C0P6	594857	NPS	PASS	0.15716	0.757502	0.943059	-0.0845801
Ubiquitin-conjugating enzyme E2 J1	UB2J1	Q9Y385	51465	UBE2J1	PASS	0.15716	0.757502	1.27225	0.347387
Neurofascin	NFASC	O94856	23114	NFASC	PASS	0.15716	0.757502	0.945814	-0.0803714
Vesicular integral-membrane protein VIP36	Lectin, mannose-binding 2	Q12907	10960	LMAN2	PASS	0.15716	0.757502	0.639572	-0.644821
Lamina-associated polypeptide 2, isoforms beta/gamma	LAP2B	P42167	7112	TMPO	PASS	0.15716	0.757502	1.19345	0.255143
Interferon gamma receptor 2	INGR2	P38484	3460	IFNGR2	PASS	0.15716	0.757502	1.03634	0.0514921
Semaphorin-4F	SEM4F	O95754	10505	SEMA4F	PASS	0.15716	0.757502	1.03949	0.0558808
Von Hippel-Lindau disease tumor suppressor	VHL	P40337	7428	VHL	PASS	0.159525	0.765082	0.861605	-0.214901
Cysteine-rich secretory protein 3	CRIS3	P54108	10321	CRISP3	PASS	0.163536	0.765082	0.953145	-0.069233
Hypoxia-inducible factor 1-alpha	HIF-1a	Q16665	3091	HIF1A	PASS	0.163576	0.765082	0.845619	-0.241921
Hydroxyacid oxidase 1	HAOX1	Q9UJM8	54363	HAO1	PASS	0.163576	0.765082	1.15723	0.210675
Interleukin-15 receptor subunit alpha	IL-15 Ra	Q13261	3601	IL15RA	PASS	0.163576	0.765082	1.10388	0.142585
Lysosome membrane protein 2	LIMP II	Q14108	950	SCARB2	PASS	0.163576	0.765082	1.07213	0.100484
Opalin	OPALI	Q96PE5	93377	OPALIN	PASS	0.163576	0.765082	0.966894	-0.0485703
Cystatin-8	CST8	O60676	10047	CST8	PASS	0.16534	0.765082	1.11997	0.163459
Apolipoprotein L1	Apo L1	O14791	8542	APOL1	PASS	0.16534	0.765082	1.09481	0.130687
Cerebral cavernous malformations 2 protein	CCM2	Q9BSQ5		CCM2	PASS	0.16534	0.765082	0.937914	-0.092472
Interferon regulatory factor 2	IRF2	P14316		IRF2	PASS	0.16534	0.765082	0.87596	-0.191063
Enhancer of mRNA-decapping protein 4	EDC4	Q6P2E9	23644	EDC4	PASS	0.16534	0.765082	0.78599	-0.347417
14-3-3 protein epsilon	14-3-3E	P62258	7531	YWHAE	PASS	0.16534	0.765082	1.15303	0.205435
Myeloid zinc finger 1	MZF1	P28698		MZF1	PASS	0.16534	0.765082	1.09389	0.129473
L-lactate dehydrogenase A chain	LDHA	P00338	3939	LDHA	PASS	0.16534	0.765082	0.950025	-0.0739623
Annexin A4	annexin IV	P09525	307	ANXA4	PASS	0.16534	0.765082	0.913374	-0.130722
Ras-related protein R-Ras	RRAS	P10301	6237	RRAS	PASS	0.16534	0.765082	0.923234	-0.115232
Protein S100-A14	S100A14	Q9HCY8	57402	S100A14	PASS	0.16534	0.765082	1.07718	0.107258
ADP-ribosylation factor-like protein 2-binding protein	AR2BP	Q9Y2Y0	23568	ARL2BP	PASS	0.16534	0.765082	1.09494	0.130856
Histone H2B type 3-B	H2B3B	Q8N257	128312	HIST3H2BB	PASS	0.16534	0.765082	1.31811	0.398467
60 kDa heat shock protein, mitochondrial	HSP 60	P10809	3329	HSPD1	FLAG	0.16534	0.765082	0.791508	-0.337325
Melanoma-derived growth regulatory protein	MIA	Q16674	8190	MIA	PASS	0.16534	0.765082	1.08073	0.112
SUMO-conjugating enzyme UBC9	UBC9	P63279	7329	UBE2I	PASS	0.16534	0.765082	0.901743	-0.149212
Contactin-4	Contactin-4	Q8IWV2	152330	CNTN4	PASS	0.16534	0.765082	0.936411	-0.094787
Calcium/calmodulin-dependent protein kinase type II subunit delta	CAMK2D	Q13557	817	CAMK2D	PASS	0.16534	0.765082	0.928087	-0.107667
Serine/threonine-protein kinase 16	STK16	O75716	8576	STK16	PASS	0.16534	0.765082	0.903273	-0.146766
Peptide YY	PYY	P10082	5697	PYY	PASS	0.16534	0.765082	1.19961	0.262564
Glyceraldehyde-3-phosphate dehydrogenase	GAPDH, liver	P04406	2597	GAPDH	PASS	0.16534	0.765082	1.2032	0.266875
Vacuolar protein sorting-associated protein VTA1 homolog	DRG-1	Q9NP79	51534	VTA1	PASS	0.16534	0.765082	0.886643	-0.173575
Plexin-C1	PLXC1	O60486	10154	PLXNC1	PASS	0.16534	0.765082	1.11817	0.161138
Cytoplasmic protein NCK1	NCK1	P16333	4690	NCK1	PASS	0.16534	0.765082	0.934104	-0.0983444
Trypsin-2	Trypsin 2	P07478	5645	PRSS2	PASS	0.16534	0.765082	1.29116	0.36867
Caspase-10	Caspase-10	Q92851	843	CASP10	PASS	0.16534	0.765082	0.856658	-0.223208
Protein disulfide-isomerase A6	PDIA6	Q15084	10130	PDIA6	PASS	0.16534	0.765082	0.909007	-0.137637
Probable inactive serine protease 37	PRS37	A4D1T9	136242	PRSS37	PASS	0.16534	0.765082	0.739876	-0.434645
Extracellular superoxide dismutase [Cu-Zn]	SOD3	P08294	6649	SOD3	PASS	0.16534	0.765082	1.05652	0.079316
Heat shock cognate 71 kDa protein	HSP70 protein 8	P11142	3312	HSPA8	PASS	0.16534	0.765082	1.08688	0.120196
Complement C1q tumor necrosis factor-related protein 1	C1QT1	Q9BXJ1	114897	C1QTNF1	PASS	0.16534	0.765082	0.910611	-0.135093
Leukocyte immunoglobulin-like receptor subfamily B member 5	LIRB5	O75023	10990	LILRB5	PASS	0.16534	0.765082	0.828614	-0.271228
Golgi SNAP receptor complex member 1	GOS-28	O95249	9527	GOSR1	PASS	0.16534	0.765082	0.93145	-0.10245
Trefoil factor 1	TFF1	P04155	7031	TFF1	PASS	0.16534	0.765082	1.13931	0.188165
Ly6/PLAUR domain-containing protein 1	LYPD1	Q8N2G4	116372	LYPD1	PASS	0.16534	0.765082	0.921553	-0.117861
CUB and sushi domain-containing protein 2	CSMD2	Q7Z408	114784	CSMD2	PASS	0.16534	0.765082	1.07196	0.100253
ETS homologous factor	EHF	Q9NZC4	26298	EHF	PASS	0.167704	0.769957	1.07623	0.105987
Glioma pathogenesis-related protein 1	GLIP1	P48060	11010	GLIPR1	PASS	0.171869	0.769957	1.15766	0.211211
ATP-dependent RNA helicase DHX8	DHX8	Q14562		DHX8	PASS	0.17191	0.769957	0.790204	-0.339703
UBX domain-containing protein 2B	UBX2B	Q14CS0	137886	UBXN2B	PASS	0.17191	0.769957	0.931855	-0.101823
C-C motif chemokine 3	MIP-1a	P10147	6348	CCL3	PASS	0.17191	0.769957	1.23335	0.302585
Neurotrophin-4	Neurotrophin-5	P34130	4909	NTF4	PASS	0.17191	0.769957	1.07393	0.102896
TGF-beta receptor type-2	TGF-b R II	P37173	7048	TGFBR2	PASS	0.17191	0.769957	0.972413	-0.0403592
Delta-like protein 1	DLL1	O00548	28514	DLL1	PASS	0.17191	0.769957	1.0585	0.0820149
CD70 antigen	CD70	P32970	970	CD70	PASS	0.17191	0.769957	1.04997	0.0703544
Inactive tyrosine-protein kinase 7	PTK7	Q13308	5754	PTK7	PASS	0.17191	0.769957	0.946925	-0.0786785
Leukocyte immunoglobulin-like receptor subfamily B member 3	LIRB3	O75022		LILRB3	FLAG	0.173829	0.769957	1.09421	0.129894
Thioredoxin-interacting protein	TXNIP	Q9H3M7	10628	TXNIP	PASS	0.173829	0.769957	0.929044	-0.106181
Anaphase-promoting complex subunit 10	APC10	Q9UM13	10393	ANAPC10	PASS	0.173829	0.769957	0.980251	-0.0287766
MOB kinase activator 1A	MOL1B	Q9H8S9	55233	MOB1A	PASS	0.173829	0.769957	0.917504	-0.124214
Kinetochore protein NDC80 homolog	KNTC2	O14777	10403	NDC80	PASS	0.173829	0.769957	0.830895	-0.267262
PH and SEC7 domain-containing protein 1	PSD1	A5PKW4		PSD	PASS	0.173829	0.769957	0.931899	-0.101755
Centrin-2	CETN2	P41208	1069	CETN2	PASS	0.173829	0.769957	0.85397	-0.227743
Nucleosome assembly protein 1-like 2	NP1L2	Q9ULW6		NAP1L2	PASS	0.173829	0.769957	0.908033	-0.139184
Thioredoxin reductase 1, cytoplasmic	Thioredoxin reductase 1	Q16881	7296	TXNRD1	PASS	0.173829	0.769957	0.88869	-0.170248
Phosphatidylcholine-sterol acyltransferase	LCAT	P04180	3931	LCAT	PASS	0.173829	0.769957	0.445745	-1.16571
Mitogen-activated protein kinase 10	MK10	P53779	5602	MAPK10	PASS	0.173829	0.769957	0.793493	-0.33371
Cyclin-dependent kinase 16	PCTK1	Q00536	5127	PCTK1	PASS	0.173829	0.769957	0.412745	-1.27668
Platelet-derived growth factor D	PDGFD	Q9GZP0	80310	PDGFD	PASS	0.173829	0.769957	0.719734	-0.474465
Protein S100-A8/A9 heterodimer	S100A8/S100A9	P05109, P06702	6279 6280	S100A8 S100A9	PASS	0.173829	0.769957	0.64645	-0.629389
Ras-related protein Rab-32	RAB32	Q13637	10981	RAB32	PASS	0.173829	0.769957	0.800548	-0.32094
Fructose-bisphosphate aldolase B	ALDOB	P05062	229	ALDOB	PASS	0.173829	0.769957	0.899289	-0.153144
Guanylate-binding protein 2	GBP2	P32456	2634	GBP2	FLAG	0.173829	0.769957	1.11407	0.155843
Methenyltetrahydrofolate synthase domain-containing protein	MTHFSD	Q2M296	64779	MTHFSD	PASS	0.173829	0.769957	0.910679	-0.134986
Hematological and neurological expressed 1 protein	HN1	Q9UK76	51155	HN1	PASS	0.173829	0.769957	0.685736	-0.544274
Kallikrein-8	kallikrein 8	O60259	11202	KLK8	PASS	0.173829	0.769957	1.09817	0.135106
Trypsin-1	Trypsin	P07477	5644	PRSS1	PASS	0.173829	0.769957	1.12871	0.174676
Complement component C9	C9	P02748	735	C9	PASS	0.173829	0.769957	0.943052	-0.0845902
Hyaluronan and proteoglycan link protein 1	HPLN1	P10915	1404	HAPLN1	PASS	0.173829	0.769957	1.03762	0.0532846
3-phosphoinositide-dependent protein kinase 1	PDPK1	O15530	5170	PDPK1	PASS	0.173829	0.769957	0.832776	-0.264
Interleukin-22 receptor subunit alpha-2	IL-22BP	Q969J5	116379	IL22RA2	PASS	0.173829	0.769957	1.11319	0.154695
Tumor necrosis factor receptor superfamily member 18	GITR	Q9Y5U5	8784	TNFRSF18	PASS	0.173829	0.769957	1.49023	0.575536
Kallikrein-10	kallikrein 10	O43240	5655	KLK10	PASS	0.173829	0.769957	1.14813	0.199285
Beta-defensin 1	HBD-1	P60022	1672	DEFB1	PASS	0.173829	0.769957	0.93429	-0.0980584
PolyUbiquitin K48-linked	PolyUbiquitin K48	P0CG47	7314	UBB	PASS	0.173829	0.769957	0.914942	-0.128248
von Willebrand factor A domain-containing protein 2	VWA2	Q5GFL6	340706	VWA2	PASS	0.173829	0.769957	1.22337	0.29086
Transmembrane protein 132C	T132C	Q8N3T6	92293	TMEM132C	PASS	0.173829	0.769957	1.08118	0.112604
B-cell antigen receptor complex-associated protein alpha chain	CD79A	P11912	973	CD79A	PASS	0.173829	0.769957	1.06835	0.0953824
Pleckstrin	PLEK	P08567	5341	PLEK	PASS	0.173829	0.769957	0.7875	-0.344648
Cathepsin B	Cathepsin B	P07858	1508	CTSB	PASS	0.173829	0.769957	1.15632	0.209541
Cadherin-related family member 3	CDHR3	Q6ZTQ4	222256	CDHR3	PASS	0.173829	0.769957	0.990921	-0.0131574
Chondroitin sulfate proteoglycan 4	CSPG4	Q6UVK1	1464	CSPG4	PASS	0.173829	0.769957	0.799862	-0.322177
Tumor necrosis factor receptor superfamily member 6	Fas, soluble	P25445	355	FAS	PASS	0.173829	0.769957	0.933511	-0.0992612
High mobility group protein HMG-I/HMG-Y	HMGA1	P17096	3159	HMGA1	PASS	0.176133	0.769957	1.03131	0.0444761
Transcriptional regulator Kaiso	KAISO	Q86T24	10009	ZBTB33	PASS	0.176194	0.769957	1.0454	0.064054
Leukosialin	LEUK	P16150	6693	SPN	PASS	0.176194	0.769957	1.09351	0.12896
C-type lectin domain family 6 member A	CLC6A	Q6EIG7	93978	CLEC6A	PASS	0.176194	0.769957	1.03637	0.0515326
V-set and transmembrane domain-containing protein 2-like protein	VTM2L	Q96N03	128434	VSTM2L	PASS	0.180536	0.769957	0.83511	-0.259962
Destrin	DEST	P60981	11034	DSTN	PASS	0.180557	0.769957	0.865024	-0.209188
NTF2-related export protein 2	NXT2	Q9NPJ8	55916	NXT2	PASS	0.180557	0.769957	1.02268	0.0323483
Retinoic acid early transcript 1L protein	RET1L	Q5VY80	154064	RAET1L	FLAG	0.182631	0.769957	0.598943	-0.739509
Alpha-N-acetylgalactosaminide alpha-2,6-sialyltransferase 3	SIA7C	Q8NDV1	256435	ST6GALNAC3	PASS	0.182631	0.769957	1.02318	0.0330575
CMRF35-like molecule 2	CLM2	Q496F6	342510	CD300E	PASS	0.182631	0.769957	0.57237	-0.804979
Transmembrane protein 154	TM154	Q6P9G4		TMEM154	PASS	0.182631	0.769957	1.13591	0.18385
Pterin-4-alpha-carbinolamine dehydratase	PHS	P61457	5092	PCBD1	PASS	0.182631	0.769957	1.14007	0.189118
Ribonucleoside-diphosphate reductase large subunit	RRM1	P23921	6240	RRM1	PASS	0.182631	0.769957	1.18842	0.249046
Eukaryotic translation initiation factor 3 subunit G	EIF3G	O75821	8666	EIF3G	PASS	0.182631	0.769957	0.866248	-0.207148
Stromal membrane-associated protein 1	SMAP1	Q8IYB5		SMAP1	PASS	0.182631	0.769957	0.805423	-0.312181
Anaphase-promoting complex subunit 7	APC7	Q9UJX3	51434	ANAPC7	PASS	0.182631	0.769957	0.955758	-0.0652829
Chloride intracellular channel protein 5	CLIC5	Q9NZA1		CLIC5	PASS	0.182631	0.769957	1.14085	0.190113
Ovarian cancer G-protein coupled receptor 1	SPR1	Q15743	8111	GPR68	PASS	0.182631	0.769957	0.812097	-0.300277
DNA repair protein RAD51 homolog 4	RA51D	O75771	5892	RAD51L3	PASS	0.182631	0.769957	0.894365	-0.161065
Oligophrenin-1	Oligophrenin-1	O60890	4983	OPHN1	PASS	0.182631	0.769957	0.768455	-0.379967
Autophagy protein 5	Autophagy protein 5	Q9H1Y0	9474	ATG5	PASS	0.182631	0.769957	0.694453	-0.52605
Nuclear receptor-binding protein	NRBP	Q9UHY1		NRBP1	PASS	0.182631	0.769957	0.976135	-0.0348475
Aldo-keto reductase family 1 member C1	Aldo-keto reductase 1C1	Q04828	1645	AKR1C1	PASS	0.182631	0.769957	0.915901	-0.126736
AP-1 complex subunit gamma-like 2	AP1G2	O75843	8906	AP1G2	PASS	0.182631	0.769957	0.87222	-0.197236
Hexokinase-2	HXK2	P52789	3099	HK2	PASS	0.182631	0.769957	0.89239	-0.164253
Transmembrane protein 87B	TM87B	Q96K49		TMEM87B	PASS	0.182631	0.769957	1.03494	0.0495454
Fibroblast growth factor receptor 3	FGFR-3	P22607	2261	FGFR3	FLAG	0.182631	0.769957	1.16208	0.216703
Tumor necrosis factor receptor superfamily member 19L	RELT	Q969Z4	84957	RELT	PASS	0.182631	0.769957	0.96185	-0.0561168
Prolyl endopeptidase	PPCE	P48147	5550	PREP	PASS	0.182631	0.769957	1.0982	0.13514
Protein argonaute-1	AGO1	Q9UL18	26523	AGO1	PASS	0.182631	0.769957	0.900434	-0.151307
Complement factor H-related protein 2	FHR2	P36980	3080	CFHR2	PASS	0.182631	0.769957	1.02581	0.0367613
Slit homolog 1 protein	SLIT1	O75093	6585	SLIT1	PASS	0.182631	0.769957	0.9657	-0.0503534
Catechol O-methyltransferase	Catechol O-methyltransferase	P21964	1312	COMT	PASS	0.182631	0.769957	0.917837	-0.12369
Cathepsin S	Cathepsin S	P25774	1520	CTSS	PASS	0.182631	0.769957	1.10256	0.140854
GDNF family receptor alpha-1	GFRa-1	P56159	2674	GFRA1	PASS	0.182631	0.769957	1.13273	0.179807
Basigin	BASI	P35613	682	BSG	PASS	0.182631	0.769957	1.04978	0.0700827
C3a anaphylatoxin	C3a	P01024	718	C3	PASS	0.182631	0.769957	0.930345	-0.104162
Matrix metalloproteinase-14	MMP-14	P50281	4323	MMP14	PASS	0.182631	0.769957	1.53863	0.62165
High affinity cAMP-specific 3',5'-cyclic phosphodiesterase 7A	PDE7A	Q13946	5150	PDE7A	PASS	0.182631	0.769957	1.02082	0.0297302
Serine/threonine-protein kinase pim-1	PIM1	P11309	5292	PIM1	PASS	0.182631	0.769957	1.05901	0.0827157
Small nuclear ribonucleoprotein F	RUXF	P62306	6636	SNRPF	PASS	0.182631	0.769957	1.05195	0.0730682
alpha-Fetoprotein	AFP	P02771	174	AFP	PASS	0.182631	0.769957	3.1179	1.64057
beta-nerve growth factor	b-NGF	P01138	4803	NGF	PASS	0.182631	0.769957	1.20643	0.270742
ADP-dependent glucokinase	ADPGK	Q9BRR6	83440	ADPGK	PASS	0.182631	0.769957	1.26385	0.337821
Cell growth regulator with EF hand domain protein 1	CGRE1	Q99674	10669	CGREF1	PASS	0.182631	0.769957	0.913943	-0.129824
Prenylcysteine oxidase 1	PCYOX	Q9UHG3	51449	PCYOX1	PASS	0.182631	0.769957	0.897575	-0.155895
Soluble calcium-activated nucleotidase 1	CANT1	Q8WVQ1	124583	CANT1	PASS	0.182631	0.769957	1.15447	0.207225
Vesicle-associated membrane protein-associated protein A	VAPA	Q9P0L0	9218	VAPA	PASS	0.182631	0.769957	0.831903	-0.265512
Protein S100-A13	S100A13	Q99584	6284	S100A13	PASS	0.182631	0.769957	1.23898	0.309149
14-3-3 protein theta	14-3-3 protein theta	P27348	10971	YWHAQ	PASS	0.182631	0.769957	0.868869	-0.20279
NKG2-E type II integral membrane protein	NKG2E	Q07444	3823	KLRC3	PASS	0.182631	0.769957	1.05776	0.0810147
Sialic acid-binding Ig-like lectin 8	SIGL8	Q9NYZ4	27181	SIGLEC8	PASS	0.182631	0.769957	0.935962	-0.0954779
Single-pass membrane and coiled-coil domain-containing protein 2	CL070	A6NFE2	341346	SMCO2	PASS	0.182631	0.769957	0.930499	-0.103923
DnaJ homolog subfamily B member 12	DJB12	Q9NXW2	54788	DNAJB12	PASS	0.182631	0.769957	1.10031	0.137908
Protein FAM177A1	F177A	Q8N128	283635	FAM177A1	PASS	0.182631	0.769957	0.940327	-0.0887648
Transferrin receptor protein 1	TR	P02786	7037	TFRC	PASS	0.182631	0.769957	0.892165	-0.164617
Beta-1-syntrophin	SNTB1	Q13884	6641	SNTB1	PASS	0.182631	0.769957	0.842344	-0.247519
Eukaryotic translation initiation factor 4E type 2	IF4E2	O60573	9470	EIF4E2	PASS	0.182631	0.769957	0.931048	-0.103073
UPF0606 protein KIAA1549L	K154L	Q6ZVL6		KIAA1549L	PASS	0.185	0.775197	0.955603	-0.0655165
DNA topoisomerase 1	Topoisomerase I	P11387	7150	TOP1	PASS	0.185	0.775197	1.07493	0.104248
Cathepsin K	cathepsin K	P43235	1513	CTSK	PASS	0.185	0.775197	1.47414	0.559872
Scavenger receptor class F member 2	SREC-II	Q96GP6	91179	SCARF2	PASS	0.185	0.775197	1.05118	0.0720045
Protein kish-A	KISHA	Q8TBQ9	153339	TMEM167A	PASS	0.189482	0.775197	1.05246	0.0737696
Low-density lipoprotein receptor-related protein 12	LRP12	Q9Y561	29967	LRP12	PASS	0.189502	0.775197	0.987973	-0.0174564
Leucine-rich repeat-containing protein 24	LRC24	Q50LG9	441381	LRRC24	PASS	0.189502	0.775197	1.02822	0.0401433
Protein BTG2	BTG2	P78543	7832	BTG2	PASS	0.189523	0.775197	0.916921	-0.125131
Keratin, type I cytoskeletal 18	Keratin 18	P05783	3875	KRT18	PASS	0.189523	0.775197	0.949799	-0.0743053
Netrin-G1	NTNG1	Q9Y2I2	22854	NTNG1	PASS	0.189523	0.775197	1.04642	0.0654628
Collagen alpha-1(XXVIII) chain	COSA1	Q2UY09	340267	COL28A1	PASS	0.191751	0.775197	1.0741	0.103129
Tubulin-specific chaperone E	TBCE	Q15813		TBCE	PASS	0.191751	0.775197	0.798861	-0.323983
P-selectin glycoprotein ligand 1	SELPL	Q14242	6404	SELPLG	PASS	0.191751	0.775197	1.05412	0.0760443
E3 ubiquitin-protein ligase RNF146	RN146	Q9NTX7		RNF146	PASS	0.191751	0.775197	0.955402	-0.0658207
Leucine-rich repeat, immunoglobulin-like domain and transmembrane domain-containing protein 3	LRIT3	Q3SXY7		LRIT3	PASS	0.191751	0.775197	1.03615	0.0512357
ATP synthase subunit f, mitochondrial	ATPK	P56134	9551	ATP5J2	PASS	0.191751	0.775197	0.966801	-0.0487098
Cytoglobin	CYGB	Q8WWM9	114757	CYGB	PASS	0.191751	0.775197	1.21718	0.283545
Dual adapter for phosphotyrosine and 3-phosphotyrosine and 3-phosphoinositide	DAPP1	Q9UN19	27071	DAPP1	PASS	0.191751	0.775197	0.773893	-0.369793
Platelet-activating factor acetylhydrolase IB subunit gamma	PA1B3	Q15102		PAFAH1B3	FLAG	0.191751	0.775197	1.07906	0.109774
Chordin	CHRD	Q9H2X0	8646	CHRD	PASS	0.191751	0.775197	0.984564	-0.0224428
Clathrin heavy chain 1	CLH1	Q00610	1213	CLTC	PASS	0.191751	0.775197	0.9611	-0.0572421
RecQ-mediated genome instability protein 1	RMI1	Q9H9A7		RMI1	PASS	0.191751	0.775197	0.970053	-0.0438641
PILR alpha-associated neural protein	PIANP	Q8IYJ0	196500	PIANP	PASS	0.191751	0.775197	1.06977	0.0973054
Keratin-associated protein 2-4	KRA24	Q9BYR9		KRTAP2-4	PASS	0.191751	0.775197	1.08398	0.116335
Complement component C8 gamma chain	CO8G	P07360	733	C8G	PASS	0.191751	0.775197	0.942521	-0.0854039
Thioredoxin-like protein 4B	TXN4B	Q9NX01		TXNL4B	PASS	0.191751	0.775197	0.811985	-0.300475
78 kDa glucose-regulated protein	BiP	P11021	3309	HSPA5	PASS	0.191751	0.775197	1.14895	0.200311
Bifunctional methylenetetrahydrofolate dehydrogenase/cyclohydrolase, mitochondrial	MTDC	P13995	10797	MTHFD2	PASS	0.191751	0.775197	0.846663	-0.24014
Macrosialin	CD68	P34810	968	CD68	PASS	0.191751	0.775197	0.933281	-0.099617
Urokinase plasminogen activator surface receptor	suPAR	Q03405	5329	PLAUR	PASS	0.191751	0.775197	1.10586	0.145174
Tyrosine-protein kinase receptor Tie-1, soluble	sTie-1	P35590	7075	TIE1	PASS	0.191751	0.775197	1.0798	0.110761
Kallikrein-7	Kallikrein 7	P49862	5650	KLK7	PASS	0.191751	0.775197	0.915681	-0.127082
Alpha-soluble NSF attachment protein	SNAA	P54920	8775	NAPA	PASS	0.191751	0.775197	0.883922	-0.17801
40S ribosomal protein S3a	RS3A	P61247	6189	RPS3A	PASS	0.191751	0.775197	0.945529	-0.0808059
Leukemia inhibitory factor receptor	LIF sR	P42702	3977	LIFR	PASS	0.191751	0.775197	1.09158	0.126413
Neuroendocrine convertase 2	NEC2	P16519	5126	PCSK2	PASS	0.191751	0.775197	1.07998	0.111007
Heparan sulfate glucosamine 3-O-sulfotransferase 3B1	HS3SB	Q9Y662	9953	HS3ST3B1	PASS	0.191751	0.775197	0.909614	-0.136674
Submaxillary gland androgen-regulated protein 3A	SMR3A	Q99954	26952	SMR3A	PASS	0.191751	0.775197	0.936336	-0.0949012
LEM domain-containing protein 1	LEMD1	Q68G75	93273	LEMD1	PASS	0.191751	0.775197	1.09294	0.128211
Nuclear receptor subfamily 4 group A member 1	NR4A1	P22736	3164	NR4A1	FLAG	0.191751	0.775197	0.952863	-0.0696596
Sialic acid-binding Ig-like lectin 12	SIG12	Q96PQ1	89858	SIGLEC12	PASS	0.191751	0.775197	0.748757	-0.41743
Protein FAM134B	F134B	Q9H6L5	54463	FAM134B	PASS	0.191751	0.775197	1.21955	0.286354
Paired immunoglobulin-like type 2 receptor alpha	PILRA	Q9UKJ1	29992	PILRA	PASS	0.191751	0.775197	1.01621	0.0232016
Transgelin-2	Transgelin-2	P37802	8407	TAGLN2	PASS	0.191751	0.775197	0.855792	-0.224667
Granzyme K	Granzyme K	P49863	3003	GZMK	PASS	0.191751	0.775197	1.11797	0.160878
Transmembrane gamma-carboxyglutamic acid protein 4	TMG4	Q9BZD6	79056	PRRG4	PASS	0.191751	0.775197	1.28047	0.356669
Keratin, type II cytoskeletal 1	Keratin-1	P04264	3848	KRT1	PASS	0.191751	0.775197	1.06146	0.0860463
C-type lectin domain family 4 member K	CLC4K	Q9UJ71	50489	CD207	PASS	0.194086	0.775197	1.03297	0.0468021
Fibroblast growth factor 12	FGF-12	P61328	2257	FGF12	PASS	0.194128	0.775197	1.81006	0.856036
Tumor necrosis factor receptor superfamily member 16	NGF R	P08138	4804	NGFR	FLAG	0.194128	0.775197	1.14418	0.194309
40S ribosomal protein S4, X isoform	RS4X	P62701	6191	RPS4X	PASS	0.194128	0.775197	0.947616	-0.0776259
Natural killer cell receptor 2B4	CD244	Q9BZW8	51744	CD244	PASS	0.198792	0.775197	1.05213	0.0733135
Uncharacterized protein C1orf185	CA185	Q5T7R7	284546	C1orf185	PASS	0.198813	0.775197	1.03595	0.0509542
Tyrosine-protein kinase BLK	BLK	P51451	640	BLK	PASS	0.198813	0.775197	1.0018	0.00260116
Glutathione peroxidase 2	GPX2	P18283	2877	GPX2	PASS	0.198813	0.775197	0.893104	-0.1631
GTPase IMAP family member 6	GIMA6	Q6P9H5	474344	GIMAP6	PASS	0.198813	0.775197	1.00705	0.010135
Homeobox protein NANOG	NANOG	Q9H9S0	79923	NANOG	PASS	0.198813	0.775197	1.05694	0.079896
Focal adhesion kinase 1	FAK1	Q05397	5747	PTK2	PASS	0.198813	0.775197	0.808737	-0.306257
BolA-like protein 2	BolA-like protein 2	Q9H3K6	552900	BOLA2	PASS	0.198813	0.775197	1.10088	0.138655
Protocadherin-9	PCDH9	Q9HC56	5101	PCDH9	PASS	0.201194	0.775197	1.17304	0.230253
Syntaxin-8	STX8	Q9UNK0	9482	STX8	PASS	0.201194	0.775197	0.786009	-0.347382
C-type lectin domain family 12 member A	CL12A	Q5QGZ9		CLEC12A	PASS	0.201194	0.775197	0.761775	-0.392563
Coxsackievirus and adenovirus receptor	CXAR	P78310	1525	CXADR	PASS	0.201194	0.775197	1.03019	0.0429123
Protein phosphatase 1D	PPM1D	O15297	8493	PPM1D	PASS	0.201194	0.775197	0.951427	-0.0718351
Alcohol dehydrogenase class 4 mu/sigma chain	ADH7	P40394	131	ADH7	PASS	0.201194	0.775197	1.09909	0.136309
PDZ and LIM domain protein 1	PDLI1	O00151	9124	PDLIM1	PASS	0.201194	0.775197	0.867979	-0.204268
Phosphomevalonate kinase	PMVK	Q15126	10654	PMVK	PASS	0.201194	0.775197	0.894287	-0.161191
Charged multivesicular body protein 3	CHMP3	Q9Y3E7	51652	VPS24	PASS	0.201194	0.775197	0.895133	-0.159827
Tripartite motif-containing protein 3	TRIM3	O75382		TRIM3	PASS	0.201194	0.775197	0.909487	-0.136875
GTP-binding protein GEM	GEM	P55040		GEM	PASS	0.201194	0.775197	0.665087	-0.588386
Beta-defensin 4A	HBD-2	O15263	100289462	DEFB4A	PASS	0.201194	0.775197	0.584844	-0.773876
ETS-related transcription factor Elf-5	ELF5	Q9UKW6		ELF5	PASS	0.201194	0.775197	1.06559	0.0916468
Serpin B4	SCCA2	P48594	6318	SERPINB4	PASS	0.201194	0.775197	1.40149	0.486961
Vascular endothelial growth factor receptor 1	VEGF sR1	P17948	2321	FLT1	PASS	0.201194	0.775197	0.961526	-0.0566017
CD320 antigen	CD320	Q9NPF0	51293	CD320	PASS	0.201194	0.775197	1.23141	0.300314
3-hydroxybutyrate dehydrogenase type 2	BDH2	Q9BUT1	56898	BDH2	PASS	0.201194	0.775197	0.990939	-0.0131324
N-acetylated-alpha-linked acidic dipeptidase-like protein	NALDL	Q9UQQ1		NAALADL1	PASS	0.201194	0.775197	0.547416	-0.869289
Proteasome activator complex subunit 2	PSME2	Q9UL46	5721	PSME2	PASS	0.201194	0.775197	0.871433	-0.198538
CB1 cannabinoid receptor-interacting protein 1	CB032	Q96F85	25927	CNRIP1	PASS	0.201194	0.775197	1.10355	0.142151
Cytochrome c oxidase subunit 5A, mitochondrial	COX5A	P20674	9377	COX5A	PASS	0.201194	0.775197	0.819875	-0.286524
ADP-ribosylation factor-like protein 6	ARL6	Q9H0F7	84100	ARL6	PASS	0.201194	0.775197	0.484027	-1.04684
nucleosome assembly protein 1-like 4	NAP2L	Q99733	4676	NAP1L4	PASS	0.201194	0.775197	0.822263	-0.282328
Homeodomain-only protein	HOP	Q9BPY8	84525	HOPX	PASS	0.201194	0.775197	0.991829	-0.0118372
Homer protein homolog 1	HOME1	Q86YM7	9456	HOMER1	PASS	0.201194	0.775197	0.884775	-0.176617
Proliferating cell nuclear antigen	PCNA	P12004	5111	PCNA	PASS	0.201194	0.775197	0.218363	-2.1952
3-ketodihydrosphingosine reductase	KDSR	Q06136	2531	KDSR	PASS	0.201194	0.775197	0.934004	-0.0984994
Calpain I	Calpain I	P07384 P04632	823 826	CAPN1 CAPNS1	PASS	0.201194	0.775197	0.828669	-0.271131
Fibrinogen	Fibrinogen	P02671 P02675 P02679	2243 2244 2266	FGA FGB FGG	PASS	0.201194	0.775197	1.10752	0.147333
Cytoplasmic tyrosine-protein kinase BMX	BMX	P51813	660	BMX	PASS	0.201194	0.775197	1.05274	0.0741497
Small glutamine-rich tetratricopeptide repeat-containing protein alpha	SGTA	O43765	6449	SGTA	PASS	0.201194	0.775197	0.845908	-0.241427
Dermatopontin	DERM	Q07507	1805	DPT	PASS	0.201194	0.775197	1.11431	0.156144
SLAM family member 7	SLAF7	Q9NQ25	57823	SLAMF7	PASS	0.201194	0.775197	0.846713	-0.240055
ATPase family AAA domain-containing protein 1	ATAD1	Q8NBU5	84896	ATAD1	PASS	0.201194	0.775197	0.844183	-0.244373
Calcium-binding protein 7	CABP7	Q86V35	164633	CABP7	PASS	0.201194	0.775197	1.25407	0.32662
Carcinoembryonic antigen-related cell adhesion molecule 21	CEA21	Q3KPI0	90273	CEACAM21	FLAG	0.201194	0.775197	1.4068	0.492413
ATP synthase-coupling factor 6, mitochondrial	CF6	P18859	522	ATP5J	PASS	0.201194	0.775197	0.773382	-0.370748
Transmembrane protease serine 5	Spinesin	Q9H3S3	80975	TMPRSS5	PASS	0.201194	0.775197	1.01565	0.0224065
Leptin	Leptin	P41159	3952	LEP	PASS	0.201194	0.775197	1.30583	0.384965
Microfibrillar-associated protein 2	MFAP2	P55001	4237	MFAP2	PASS	0.201194	0.775197	1.07935	0.110168
Growth arrest and DNA damage-inducible proteins-interacting protein 1	G45IP	Q8TAE8	90480	GADD45GIP1	PASS	0.201194	0.775197	1.01822	0.0260496
Cancer/testis antigen 55	CX048	Q8WUE5	54967	CT55	PASS	0.201194	0.775197	1.00223	0.00321276
Sushi domain-containing protein 1	SUSD1	Q6UWL2	64420	SUSD1	PASS	0.201194	0.775197	0.857035	-0.222574
Testican-3	TICN3	Q9BQ16	50859	SPOCK3	PASS	0.201194	0.775197	1.08711	0.120499
Transcriptional activator Myb	MYB	P10242	4602	MYB	FLAG	0.203581	0.775197	0.972537	-0.0401753
Interferon alpha-7	IFNA7	P01567		IFNA7	FLAG	0.203581	0.775197	1.28057	0.356787
Acetylcholinesterase	ACES	P22303	43	ACHE	PASS	0.203581	0.775197	1.055	0.0772411
Sin3 histone deacetylase corepressor complex component SDS3	SDS3	Q9H7L9	64426	SUDS3	PASS	0.208432	0.775197	0.905312	-0.143514
Cyclin-A2	Cyclin A	P20248	890	CCNA2	PASS	0.208432	0.775197	1.0233	0.033231
Contactin-5	Contactin-5	O94779	53942	CNTN5	PASS	0.208432	0.775197	1.06035	0.0845468
Sialoadhesin	Sialoadhesin	Q9BZZ2	6614	SIGLEC1	FLAG	0.208432	0.775197	1.10193	0.140027
Junctophilin-1	JPH1	Q9HDC5	56704	JPH1	PASS	0.208432	0.775197	1.09059	0.125107
Beta-defensin 115	DB115	Q30KQ5	245929	DEFB115	PASS	0.208432	0.775197	0.971303	-0.0420071
Neuropilin and tolloid-like protein 2	NETO2	Q8NC67	81831	NETO2	FLAG	0.210964	0.775197	1.07519	0.104592
Angiopoietin-related protein 1	ANGL1	O95841	9068	ANGPTL1	PASS	0.210964	0.775197	1.05755	0.0807255
Bicaudal D-related protein 1	BICR1	Q6ZP65		CCDC64	PASS	0.210964	0.775197	1.12585	0.17101
Argininosuccinate lyase	ARLY	P04424	435	ASL	PASS	0.210964	0.775197	0.913938	-0.129832
DDB1- and CUL4-associated factor 5	DCAF5	Q96JK2		DCAF5	PASS	0.210964	0.775197	0.946478	-0.0793593
Growth factor receptor-bound protein 10	GRB10	Q13322	2887	GRB10	PASS	0.210964	0.775197	0.76181	-0.392496
RUN and FYVE domain-containing protein 1	RUFY1	Q96T51		RUFY1	PASS	0.210964	0.775197	0.755504	-0.404488
DNA repair protein XRCC1	XRCC1	P18887	7515	XRCC1	FLAG	0.210964	0.775197	3.33901	1.73942
Beta-soluble NSF attachment protein	SNAB	Q9H115	63908	NAPB	PASS	0.210964	0.775197	0.949559	-0.0746703
Glucokinase	HXK4	P35557	2645	GCK	PASS	0.210964	0.775197	0.581874	-0.78122
Desmocollin-2	DSC2	Q02487	1824	DSC2	PASS	0.210964	0.775197	1.05936	0.0831996
Interleukin-1 Receptor accessory protein	IL-1 R AcP	Q9NPH3	3556	IL1RAP	PASS	0.210964	0.775197	1.20868	0.273437
Protein SEC13 homolog	SEC13	P55735	6396	SEC13	FLAG	0.210964	0.775197	0.900933	-0.150509
Proto-oncogene tyrosine-protein kinase Src	p60-Src	P12931	6714	SRC	PASS	0.210964	0.775197	0.778239	-0.361715
Fibronectin type 3 and ankyrin repeat domains protein 1	FANK1	Q8TC84		FANK1	PASS	0.210964	0.775197	1.05565	0.0781307
Dickkopf-like protein 1	Soggy-1	Q9UK85	27120	DKKL1	PASS	0.210964	0.775197	0.775376	-0.367032
Myocilin	MYOC	Q99972	4653	MYOC	PASS	0.210964	0.775197	1.09451	0.13028
Mycophenolic acid acyl-glucuronide esterase, mitochondrial	ABHDA	Q9NUJ1	55347	ABHD10	PASS	0.210964	0.775197	0.849195	-0.235833
Ubiquitin recognition factor in ER-associated degradation protein 1	UFD1	Q92890	7353	UFD1L	PASS	0.210964	0.775197	0.834874	-0.26037
SH3 domain-binding glutamic acid-rich-like protein 3	SH3BGRL3-like protein	Q9H299	83442	SH3BGRL3	PASS	0.210964	0.775197	0.888666	-0.170286
Esterase OVCA2	OVCA2	Q8WZ82	124641	OVCA2	PASS	0.210964	0.775197	0.888257	-0.170951
Syntaxin-binding protein 6	STXB6	Q8NFX7	29091	STXBP6	PASS	0.210964	0.775197	1.07351	0.10234
Ribose-phosphate pyrophosphokinase 2	PRPS2	P11908	5634	PRPS2	PASS	0.210964	0.775197	0.909767	-0.13643
Diphosphomevalonate decarboxylase	ERG19	P53602	4597	MVD	PASS	0.210964	0.775197	1.48812	0.573491
Leucine-rich repeats and immunoglobulin-like domains protein 1	LRIG1	Q96JA1	26018	LRIG1	PASS	0.210964	0.775197	0.941449	-0.0870444
Ubiquitin-like domain-containing CTD phosphatase 1	UBCP1	Q8WVY7	134510	UBLCP1	PASS	0.210964	0.775197	0.892895	-0.163437
AN1-type zinc finger protein 1	ZFAN1	Q8TCF1	79752	ZFAND1	PASS	0.210964	0.775197	0.844202	-0.24434
Myosin regulatory light chain 2, atrial isoform	MLRA	Q01449	58498	MYL7	PASS	0.210964	0.775197	1.11261	0.153942
EF-hand domain-containing protein D1	EFHD1	Q9BUP0	80303	EFHD1	PASS	0.210964	0.775197	0.913969	-0.129783
Activin A	Activin A	P08476	3624	INHBA	PASS	0.210964	0.775197	1.10245	0.140715
Beta-endorphin	b-Endorphin	P01189	5443	POMC	PASS	0.210964	0.775197	0.943281	-0.0842398
Myeloperoxidase	Myeloperoxidase	P05164	4353	MPO	PASS	0.210964	0.775197	0.870938	-0.199357
Protein kinase C alpha type	PKC-A	P17252	5578	PRKCA	PASS	0.210964	0.775197	0.78435	-0.35043
MHC class I polypeptide-related sequence A	MICA	Q29983	4276	MICA	PASS	0.210964	0.775197	1.16756	0.223501
C-C motif chemokine 23	MPIF-1	P55773	6368	CCL23	PASS	0.210964	0.775197	1.11645	0.158922
Follicle stimulating hormone	FSH	P01215, P01225	1081 2488	CGA FSHB	PASS	0.210964	0.775197	1.54732	0.629771
Polymeric immunoglobulin receptor	PIGR	P01833	5284	PIGR	PASS	0.210964	0.775197	1.05487	0.0770662
Carbonic anhydrase 9	Carbonic anhydrase 9	Q16790	768	CA9	PASS	0.210964	0.775197	0.974742	-0.0369077
Granzyme B	Granzyme B	P10144	3002	GZMB	PASS	0.210964	0.775197	1.26375	0.337709
Urokinase-type plasminogen activator	uPA	P00749	5328	PLAU	PASS	0.210964	0.775197	1.09399	0.129599
Aflatoxin B1 aldehyde reductase member 2	Aflatoxin B1 aldehyde reductase	O43488	8574	AKR7A2	PASS	0.210964	0.775197	0.83767	-0.255546
Anterior gradient protein 2 homolog	AGR2	O95994	10551	AGR2	PASS	0.210964	0.775197	0.917178	-0.124726
Annexin A2	annexin II	P07355	302	ANXA2	PASS	0.210964	0.775197	0.902446	-0.148088
[Pyruvate dehydrogenase (acetyl-transferring)] kinase isozyme 1, mitochondrial	PDK1	Q15118	5163	PDK1	PASS	0.210964	0.775197	0.796374	-0.328481
Peptidyl-prolyl cis-trans isomerase F, mitochondrial	Cyclophilin F	P30405	10105	PPIF	PASS	0.210964	0.775197	0.846847	-0.239828
Mitochondrial glutamate carrier 2	GHC2	Q9H1K4	83733	SLC25A18	PASS	0.210964	0.775197	1.03112	0.044208
Heat shock protein HSP 90-beta	HSP 90b	P08238	3326	HSP90AB1	PASS	0.210964	0.775197	0.850323	-0.233917
Tetranectin	Tetranectin	P05452	7123	CLEC3B	PASS	0.210964	0.775197	1.04966	0.0699249
Fc receptor-like protein 1	FCRL1	Q96LA6	115350	FCRL1	PASS	0.210964	0.775197	1.21579	0.281898
Eukaryotic translation initiation factor 4H	eIF-4H	Q15056	7458	EIF4H	PASS	0.210964	0.775197	0.81704	-0.291522
Apelin	APEL	Q9ULZ1	8862	APLN	PASS	0.210964	0.775197	0.870272	-0.200461
Apolipoprotein A-II	Apo A-II	P02652	336	APOA2	PASS	0.210964	0.775197	1.05363	0.075364
AP-4 complex accessory subunit tepsin	AP4AT	Q96N21	146705	ENTHD2	PASS	0.210964	0.775197	1.31146	0.391175
Serine protease inhibitor Kazal-type 5	SPINK5	Q9NQ38	11005	SPINK5	FLAG	0.210964	0.775197	1.08588	0.118869
Lipase member N	LIPN	Q5VXI9	643418	LIPN	PASS	0.210964	0.775197	1.12502	0.169951
Sclerostin domain-containing protein 1	SOSD1	Q6X4U4	25928	SOSTDC1	PASS	0.210964	0.775197	1.05355	0.0752619
Isthmin-1	ISM1	B1AKI9	140862	ISM1	PASS	0.210964	0.775197	1.04723	0.0665812
Trafficking protein particle complex subunit 5	TPPC5	Q8IUR0	126003	TRAPPC5	PASS	0.210964	0.775197	0.951263	-0.0720834
MAX-interacting protein 1	MXI1	P50539	4601	MXI1	PASS	0.210964	0.775197	0.828403	-0.271596
Junctophilin-4	JPH4	Q96JJ6	84502	JPH4	PASS	0.210964	0.775197	0.963401	-0.0537923
ATP synthase subunit O, mitochondrial	ATPO	P48047	539	ATP5O	PASS	0.210964	0.775197	0.849316	-0.235627
Cerebellin-1	CBLN1	P23435	869	CBLN1	PASS	0.210964	0.775197	0.889321	-0.169224
Activin receptor type-1B	Activin RIB	P36896	91	ACVR1B	PASS	0.213345	0.777317	1.0749	0.104207
Interleukin-7 receptor subunit alpha	IL-7 Ra	P16871	3575	IL7R	PASS	0.213345	0.777317	1.00438	0.00629878
Erythropoietin	Epo	P01588	2056	EPO	PASS	0.213345	0.777317	1.04704	0.0663221
Protein CYR61	CYR61	O00622	3491	CYR61	PASS	0.213345	0.777317	0.868772	-0.20295
Serine protease inhibitor Kazal-type 13	ISK13	Q1W4C9	153218	SPINK13	FLAG	0.213366	0.777317	0.937218	-0.0935442
Inactive phospholipase D5	PLD5	Q8N7P1	200150	PLD5	PASS	0.213366	0.777317	1.05842	0.0819139
Myelin P2 protein	MYP2	P02689		PMP2	PASS	0.218362	0.777317	0.815263	-0.294662
Neural proliferation differentiation and control protein 1	NPDC1	Q9NQX5	56654	NPDC1	PASS	0.218384	0.777317	1.0027	0.00389059
Caspase recruitment domain-containing protein 17	CAR17	Q5XLA6	440068	CARD17	PASS	0.218384	0.777317	0.935706	-0.0958726
Beta-defensin 129	DB129	Q9H1M3	140881	DEFB129	PASS	0.218384	0.777317	0.988612	-0.0165244
4-hydroxy-2-oxoglutarate aldolase, mitochondrial	HOGA1	Q86XE5	112817	HOGA1	PASS	0.221065	0.777317	0.969269	-0.0450308
Baculoviral IAP repeat-containing protein 2	cIAP-1	Q13490	329	BIRC2	PASS	0.221065	0.777317	0.951221	-0.0721476
Syntaxin-12	STX12	Q86Y82	23673	STX12	PASS	0.221065	0.777317	0.827558	-0.273067
Double-strand break repair protein MRE11	MRE11	P49959	4361	MRE11A	PASS	0.221065	0.777317	0.980766	-0.0280196
Adenylate kinase 2, mitochondrial	KAD2	P54819	204	AK2	FLAG	0.221065	0.777317	0.83459	-0.260861
Protein pelota homolog	PELO	Q9BRX2		PELO	PASS	0.221065	0.777317	0.965442	-0.0507378
Ubiquitin-associated and SH3 domain-containing protein B	UBS3B	Q8TF42	84959	UBASH3B	PASS	0.221065	0.777317	0.789387	-0.341194
Dihydropyrimidinase-related protein 5	DPYL5	Q9BPU6		DPYSL5	PASS	0.221065	0.777317	0.932649	-0.100593
Amyloid beta A4 precursor protein-binding family B member 1	APBB1	O00213	322	APBB1	PASS	0.221065	0.777317	0.901301	-0.149919
Leucine-rich repeat transmembrane protein FLRT3	FLRT3	Q9NZU0	23767	FLRT3	PASS	0.221065	0.777317	1.64101	0.714583
Retinal rod rhodopsin-sensitive cGMP 3',5'-cyclic phosphodiesterase subunit delta	PDE6D	O43924		PDE6D	PASS	0.221065	0.777317	0.945444	-0.0809362
Growth factor receptor-bound protein 14	GRB14	Q14449		GRB14	PASS	0.221065	0.777317	0.842466	-0.24731
Inhibin beta B chain	Inhibin bB chain	P09529	3625	INHBB	PASS	0.221065	0.777317	1.16577	0.22128
Kinesin-like protein KIF3A	KIF3A	Q9Y496		KIF3A	PASS	0.221065	0.777317	0.836445	-0.257658
Differentially expressed in FDCP 6 homolog	DEFI6	Q9H4E7		DEF6	PASS	0.221065	0.777317	0.898971	-0.153654
5-formyltetrahydrofolate cyclo-ligase	MTHFS	P49914		MTHFS	PASS	0.221065	0.777317	0.874173	-0.194009
Ras-related protein Rab-5C	RAB5C	P51148	5878	RAB5C	PASS	0.221065	0.777317	0.912595	-0.131953
Prostasin	Prostasin	Q16651	5652	PRSS8	PASS	0.221065	0.777317	1.06398	0.0894736
Leukocyte immunoglobulin-like receptor subfamily A member 2	LIRA2	Q8N149	11027	LILRA2	PASS	0.221065	0.777317	2.91897	1.54546
Bone morphogenetic protein 4	BMP-4	P12644	652	BMP4	PASS	0.221065	0.777317	1.07057	0.0983802
SHC-transforming protein 1	SHC1	P29353	6464	SHC1	PASS	0.221065	0.777317	0.917509	-0.124206
ATP-dependent Clp protease proteolytic subunit, mitochondrial	ClpP endopeptidase	Q16740	8192	CLPP	PASS	0.221065	0.777317	0.975155	-0.0362963
Protein phosphatase 1 regulatory subunit 1A	PPR1A	Q13522	5502	PPP1R1A	PASS	0.221065	0.777317	1.07837	0.108857
Geranylgeranyl pyrophosphate synthase	GGPPS	O95749	9453	GGPS1	PASS	0.221065	0.777317	0.951047	-0.0724107
N-alpha-acetyltransferase 10	NAA10	P41227	8260	NAA10	PASS	0.221065	0.777317	0.879345	-0.185499
Ran-specific GTPase-activating protein	RANG	P43487	5902	RANBP1	PASS	0.221065	0.777317	0.904837	-0.14427
Alcohol dehydrogenase 6	ADH6	P28332	130	ADH6	PASS	0.221065	0.777317	0.805745	-0.311605
TP53-regulated inhibitor of apoptosis 1	TRIA1	O43715	51499	TRIAP1	PASS	0.221065	0.777317	0.909179	-0.137364
Leucine-rich repeat-containing protein 3B	LRC3B	Q96PB8		LRRC3B	PASS	0.221065	0.777317	1.02554	0.0363785
Tyrosine-protein kinase Yes	YES	P07947	7525	YES1	PASS	0.221065	0.777317	1.05549	0.0779187
Programmed cell death 1 ligand 2	PD-L2	Q9BQ51	80380	PDCD1LG2	PASS	0.221065	0.777317	1.10113	0.138989
C-type lectin domain family 4 member M	DC-SIGNR	Q9H2X3	10332	CLEC4M	PASS	0.221065	0.777317	0.900475	-0.151241
Alpha-L-iduronidase	IDUA	P35475	3425	IDUA	PASS	0.221065	0.777317	0.832735	-0.264071
Lymphatic vessel endothelial hyaluronic acid receptor 1	LYVE1	Q9Y5Y7	10894	LYVE1	PASS	0.221065	0.777317	1.08771	0.121288
CD48 antigen	CD48	P09326	962	CD48	PASS	0.221065	0.777317	1.09722	0.133854
Cryptic protein	CFC1	P0CG37	55997	CFC1	PASS	0.221065	0.777317	1.04145	0.0585878
beta-adrenergic receptor kinase 1	BARK1	P25098	156	ADRBK1	PASS	0.221065	0.777317	0.837102	-0.256525
AH receptor-interacting protein	AIP	O00170	9049	AIP	PASS	0.221065	0.777317	0.821587	-0.283515
Coagulation factor IX	Coagulation Factor IX	P00740	2158	F9	PASS	0.221065	0.777317	0.949694	-0.0744658
Glypican-6	GPC6	Q9Y625	10082	GPC6	PASS	0.221065	0.777317	0.885174	-0.175966
CMP-N-acetylneuraminate-beta-galactosamide-alpha-2,3-sialyltransferase 1	SIA4A	Q11201	6482	ST3GAL1	PASS	0.221065	0.777317	1.11116	0.152064
Semaphorin-3B	SEM3B	Q13214	7869	SEMA3B	PASS	0.221065	0.777317	0.965455	-0.0507197
Calcium uptake protein 2, mitochondrial	EFHA1	Q8IYU8	221154	EFHA1	PASS	0.221065	0.777317	0.897911	-0.155356
Acid-sensing ion channel 4	ASIC4	Q96FT7	55515	ASIC4	PASS	0.221065	0.777317	0.974859	-0.0367349
Inter-alpha-trypsin inhibitor heavy chain H5	ITIH5	Q86UX2	80760	ITIH5	PASS	0.221065	0.777317	1.09561	0.131739
Carcinoembryonic antigen-related cell adhesion molecule 3	CEAM3	P40198	1084	CEACAM3	PASS	0.221065	0.777317	0.973068	-0.039388
Leucine-rich repeat-containing protein 4C	NGL1	Q9HCJ2	57689	LRRC4C	PASS	0.221065	0.777317	1.06604	0.0922561
Vesicular integral-membrane protein VIP36	Lectin, mannose-binding 2	Q12907	10960	LMAN2	PASS	0.221065	0.777317	1.05227	0.0735048
Desmoglein-2	Desmoglein-2	Q14126	1829	DSG2	PASS	0.221065	0.777317	1.09268	0.127868
Ras GTPase-activating protein-binding protein 2	G3BP2	Q9UN86	9908	G3BP2	PASS	0.221065	0.777317	0.906478	-0.141656
UBX domain-containing protein 4	UBXN4	Q92575	23190	UBXN4	PASS	0.221065	0.777317	1.37928	0.463914
Lymphotactin	Lymphotactin	P47992	6375	XCL1	PASS	0.223486	0.780387	1.02249	0.03208
Suprabasin	SBSN	Q6UWP8	374897	SBSN	PASS	0.223486	0.780387	0.992534	-0.0108114
Stabilin-1	STAB1	Q9NY15	23166	STAB1	PASS	0.228673	0.780387	0.962298	-0.0554451
Mortality factor 4-like protein 1	MO4L1	Q9UBU8	10933	MORF4L1	PASS	0.228673	0.780387	0.98978	-0.0148198
Carboxymethylenebutenolidase homolog	CMBL	Q96DG6	134147	CMBL	PASS	0.228673	0.780387	1.06175	0.086445
Biglycan	BGN	P21810	633	BGN	PASS	0.228673	0.780387	1.11715	0.159824
Activating signal cointegrator 1 complex subunit 1	ASCC1	Q8N9N2	51008	ASCC1	PASS	0.231499	0.780387	0.904164	-0.145343
Bone morphogenetic protein 15	BMP15	O95972	9210	BMP15	PASS	0.231499	0.780387	0.85197	-0.231125
Collagen alpha-3(VI) chain	Collagen alpha-3(VI)	P12111	1293	COL6A3	PASS	0.231499	0.780387	1.03999	0.0565638
Zinc finger protein 174	ZN174	Q15697		ZNF174	PASS	0.231499	0.780387	0.981219	-0.0273528
ADP-ribosylation factor GTPase-activating protein 2	ARFG2	Q8N6H7	84364	ARFGAP2	FLAG	0.231499	0.780387	0.836985	-0.256726
Kinesin-like protein KIF16B	KI16B	Q96L93		KIF16B	PASS	0.231499	0.780387	0.950366	-0.0734443
Probable palmitoyltransferase ZDHHC14	ZDH14	Q8IZN3		ZDHHC14	PASS	0.231499	0.780387	1.13544	0.183255
AMSH-like protease	STALP	Q96FJ0		STAMBPL1	PASS	0.231499	0.780387	0.998127	-0.00270478
Tubulin-specific chaperone A	TBCA	O75347	6902	TBCA	PASS	0.231499	0.780387	1.15229	0.204506
Embryonal Fyn-associated substrate	EFS	O43281		EFS	PASS	0.231499	0.780387	0.888738	-0.170169
Kinesin light chain 1	KLC1	Q07866		KLC1	PASS	0.231499	0.780387	0.87726	-0.188924
Nischarin	NISCH	Q9Y2I1		NISCH	PASS	0.231499	0.780387	0.953829	-0.0681981
Sorting nexin-17	SNX17	Q15036	9784	SNX17	PASS	0.231499	0.780387	0.945729	-0.0805008
Tropomodulin-2	TMOD2	Q9NZR1		TMOD2	PASS	0.231499	0.780387	0.832161	-0.265066
Keratin, type I cytoskeletal 20	Keratin 20	P35900	54474	KRT20	PASS	0.231499	0.780387	1.07002	0.0976317
Sclerostin	SOST	Q9BQB4	50964	SOST	PASS	0.231499	0.780387	1.0406	0.0574134
Rieske domain-containing protein	RFESD	Q8TAC1		RFESD	PASS	0.231499	0.780387	1.07677	0.106707
Chloride channel protein ClC-Kb	CLCKB	P51801		CLCNKB	FLAG	0.231499	0.780387	0.646681	-0.628874
Myeloblastin	Proteinase-3	P24158	5657	PRTN3	PASS	0.231499	0.780387	0.902681	-0.147712
Sideroflexin-5	SFXN5	Q8TD22		SFXN5	PASS	0.231499	0.780387	1.05396	0.0758218
Myosin light chain 6B	MYL6B	P14649	140465	MYL6B	PASS	0.231499	0.780387	1.08236	0.114182
Growth arrest-specific protein 6	GAS-6	Q14393	2621	GAS6	PASS	0.231499	0.780387	1.07338	0.102167
Prostaglandin reductase 3	ZADH2	Q8N4Q0		ZADH2	PASS	0.231499	0.780387	1.4631	0.549031
Hydroxyacyl-coenzyme A dehydrogenase, mitochondrial	HCDH	Q16836	3033	HADH	PASS	0.231499	0.780387	0.811716	-0.300953
ADP-sugar pyrophosphatase	NUDT5	Q9UKK9	11164	NUDT5	PASS	0.231499	0.780387	1.09066	0.125207
DNA damage-inducible transcript 4 protein	DDIT4	Q9NX09	54541	DDIT4	FLAG	0.231499	0.780387	0.9445	-0.0823769
Ubiquitin-like-conjugating enzyme ATG3	ATG3	Q9NT62	64422	ATG3	PASS	0.231499	0.780387	0.598077	-0.741597
Probable tRNA(His) guanylyltransferase	THG1	Q9NWX6	54974	THG1L	PASS	0.231499	0.780387	1.06623	0.0925241
Aldo-keto reductase family 1 member C4	AK1C4	P17516	1109	AKR1C4	PASS	0.231499	0.780387	1.31001	0.389579
AP-1 complex subunit sigma-2	AP1S2	P56377	8905	AP1S2	PASS	0.231499	0.780387	0.955679	-0.0654022
Platelet-activating factor acetylhydrolase 2, cytoplasmic	PAFA2	Q99487	5051	PAFAH2	PASS	0.231499	0.780387	1.07057	0.0983847
Tyrosine-protein kinase BTK	BTK	Q06187	695	BTK	PASS	0.231499	0.780387	0.803581	-0.315485
Ubiquitin carboxyl-terminal hydrolase 28	UBP28	Q96RU2	57646	USP28	PASS	0.231499	0.780387	0.99439	-0.00811626
NT-3 growth factor receptor	TrkC	Q16288	4916	NTRK3	PASS	0.231499	0.780387	1.10443	0.143305
Interleukin-1 receptor-like 2	IL-1Rrp2	Q9HB29	8808	IL1RL2	PASS	0.231499	0.780387	1.01589	0.0227439
Interleukin-1 beta	IL-1b	P01584	3553	IL1B	PASS	0.231499	0.780387	0.939964	-0.0893233
Aurora kinase A	Aurora kinase A	O14965	6790	AURKA	PASS	0.231499	0.780387	0.934713	-0.0974044
Interleukin-2 receptor subunit alpha	IL-2 sRa	P01589	3559	IL2RA	PASS	0.231499	0.780387	1.36469	0.448576
Tumor necrosis factor receptor superfamily member 1B	TNF sR-II	P20333	7133	TNFRSF1B	PASS	0.231499	0.780387	1.0423	0.0597667
Hemojuvelin	RGM-C	Q6ZVN8	148738	HFE2	PASS	0.231499	0.780387	0.910947	-0.134562
Dynein light chain roadblock-type 1	DLRB1	Q9NP97	83658	DYNLRB1	PASS	0.231499	0.780387	0.715628	-0.482719
Peroxiredoxin-1	Peroxiredoxin-1	Q06830	5052	PRDX1	PASS	0.231499	0.780387	1.05744	0.0805731
Histone H2A.z	Histone H2A.z	P0C0S5	3015	H2AFZ	PASS	0.231499	0.780387	1.01759	0.0251584
Interleukin-1 receptor-like 1	IL-1 R4	Q01638	9173	IL1RL1	PASS	0.231499	0.780387	0.874022	-0.194259
Aspartate aminotransferase, cytoplasmic	GOT1	P17174	2805	GOT1	PASS	0.231499	0.780387	0.898234	-0.154837
Endoplasmic reticulum aminopeptidase 1	ARTS1	Q9NZ08	51752	ERAP1	PASS	0.231499	0.780387	0.782031	-0.354702
CD83 antigen	CD83	Q01151	9308	CD83	FLAG	0.231499	0.780387	0.973637	-0.0385447
Protein SET	SET	Q01105	6418	SET	PASS	0.231499	0.780387	0.950288	-0.0735634
Beta-defensin 108B	D108B	Q8NET1	245911	DEFB108B	PASS	0.231499	0.780387	1.08193	0.113607
Collectin-10	COL10	Q9Y6Z7	10584	COLEC10	PASS	0.231499	0.780387	0.94759	-0.0776654
Uncharacterized protein C17orf78	CQ078	Q8N4C9	284099	C17orf78	PASS	0.231499	0.780387	0.914307	-0.129249
Serine protease inhibitor Kazal-type 8	ISK8	P0C7L1	646424	SPINK8	PASS	0.231499	0.780387	0.938508	-0.0915589
Retinoic acid receptor responder protein 1	RAR-responsive protein TIG1	P49788	5918	RARRES1	PASS	0.231499	0.780387	1.2569	0.329873
Discoidin, CUB and LCCL domain-containing protein 1	DCBD1	Q8N8Z6	285761	DCBLD1	PASS	0.231499	0.780387	1.01807	0.0258379
Immunoglobulin superfamily member 3	IGSF3	O75054	3321	IGSF3	PASS	0.231499	0.780387	1.08238	0.11421
Basic leucine zipper transcriptional factor ATF-like 3	BATF3	Q9NR55	55509	BATF3	PASS	0.2339	0.783328	0.964043	-0.0528299
Desmocollin-3	DSC3	Q14574	1825	DSC3	FLAG	0.233922	0.783328	1.035	0.0496254
PDZ domain-containing protein 11	PDZ11	Q5EBL8	51248	PDZD11	PASS	0.233922	0.783328	1.03804	0.0538636
Phospholipase B-like 1	PLBL1	Q6P4A8	79887	PLBD1	PASS	0.233922	0.783328	0.873584	-0.194981
Protein FAM162A	F162A	Q96A26	26355	FAM162A	PASS	0.233922	0.783328	0.93055	-0.103844
Interleukin-23	IL-23	P29460, Q9NPF7	3593 51561	IL12B IL23A	FLAG	0.233944	0.783328	1.1001	0.137628
BRICHOS domain-containing protein 5	CP079	Q6PL45	283870	BRICD5	PASS	0.233944	0.783328	0.94982	-0.0742741
Cytochrome c oxidase subunit 5B, mitochondrial	COX5B	P10606	1329	COX5B	PASS	0.233944	0.783328	1.08131	0.112776
DOMON domain-containing protein FRRS1L	FRS1L	Q9P0K9	23732	FRRS1L	FLAG	0.233944	0.783328	1.30907	0.388544
Insulin-like growth factor I	IGF-I	P05019	3479	IGF1	PASS	0.233944	0.783328	1.66366	0.734358
Interleukin-7	IL-7	P13232	3574	IL7	FLAG	0.23928	0.785837	1.05398	0.0758474
UPF0577 protein KIAA1324	K1324	Q6UXG2	57535	KIAA1324	PASS	0.23928	0.785837	0.967984	-0.0469447
Protein tyrosine phosphatase type IVA 3	PRL-3	O75365	11156	PTP4A3	PASS	0.239302	0.785837	0.932907	-0.100195
Opiorphin prepropeptide	PROL1	Q99935	58503	PROL1	PASS	0.239302	0.785837	1.02538	0.0361534
Adenine phosphoribosyltransferase	APT	P07741	353	APRT	PASS	0.24227	0.785837	0.818864	-0.288305
Secretory phospholipase A2 receptor	PLA2R	Q13018	22925	PLA2R1	PASS	0.24227	0.785837	1.11293	0.154367
Serine protease inhibitor Kazal-type 7	ISK7	P58062	84651	SPINK7	PASS	0.24227	0.785837	1.11155	0.152576
Transmembrane protein 119	TM119	Q4V9L6		TMEM119	PASS	0.24227	0.785837	0.970025	-0.0439068
Cytosolic purine 5'-nucleotidase	5NTC	P49902	22978	NT5C2	PASS	0.24227	0.785837	0.971685	-0.04144
Transaldolase	Transaldolase	P37837	6888	TALDO1	FLAG	0.24227	0.785837	1.09565	0.131784
Porphobilinogen deaminase	HEM3	P08397	3145	HMBS	PASS	0.24227	0.785837	1.11272	0.154091
Transgelin-2	Transgelin-2	P37802	8407	TAGLN2	PASS	0.24227	0.785837	0.887972	-0.171414
Aspartate--tRNA ligase, mitochondrial	SYDM	Q6PI48		DARS2	PASS	0.24227	0.785837	0.83568	-0.258978
EKC/KEOPS complex subunit TPRKB	TPRKB	Q9Y3C4		TPRKB	PASS	0.24227	0.785837	0.82337	-0.280387
Keratin, type I cytoskeletal 17	Keratin 17	Q04695	3872	KRT17	PASS	0.24227	0.785837	0.90926	-0.137235
Polycystin-2	PKD2	Q13563		PKD2	FLAG	0.24227	0.785837	0.775549	-0.36671
ADP-ribosylation factor-binding protein GGA1	GGA1	Q9UJY5		GGA1	PASS	0.24227	0.785837	0.866415	-0.20687
Cysteine protease ATG4B	ATG4B	Q9Y4P1	23192	ATG4B	PASS	0.24227	0.785837	0.431183	-1.21363
5'-Nucleotidase	5'-Nucleotidase	P21589	4907	NT5E	PASS	0.24227	0.785837	1.12236	0.166533
Low-density lipoprotein receptor-related protein 11	LRP11	Q86VZ4	84918	LRP11	PASS	0.24227	0.785837	1.09248	0.127612
BPI fold-containing family A member 2	SPLC2	Q96DR5	140683	BPIFA2	PASS	0.24227	0.785837	0.773092	-0.371288
Cdc42-interacting protein 4	CIP4	Q15642	9322	TRIP10	PASS	0.24227	0.785837	0.746545	-0.421698
TNF receptor-associated factor 1	TRAF1	Q13077	7185	TRAF1	PASS	0.24227	0.785837	0.931368	-0.102577
Signal recognition particle 19 kDa protein	SRP19	P09132	6728	SRP19	PASS	0.24227	0.785837	2.00603	1.00435
Selenoprotein W	SELW	P63302	6415	SEPW1	PASS	0.24227	0.785837	1.05223	0.0734505
Ras-related C3 botulinum toxin substrate 2	RAC2	P15153	5880	RAC2	PASS	0.24227	0.785837	0.832477	-0.264518
Transcription elongation factor A protein-like 8	TCAL8	Q8IYN2	90843	TCEAL8	PASS	0.24227	0.785837	0.956409	-0.0643006
Alpha-1-syntrophin	Alpha-1-syntrophin	Q13424	6640	SNTA1	PASS	0.24227	0.785837	0.8287	-0.271078
Matrilin-3	MATN3	O15232	4148	MATN3	PASS	0.24227	0.785837	1.10588	0.145191
Receptor tyrosine-protein kinase erbB-3	ERBB3	P21860	2065	ERBB3	PASS	0.24227	0.785837	1.08495	0.117634
Neutral ceramidase	ASAH2	Q9NR71	56624	ASAH2	PASS	0.24227	0.785837	1.11578	0.158053
cAMP-dependent protein kinase catalytic subunit alpha	PRKACA	P17612	5566	PRKACA	PASS	0.24227	0.785837	0.832254	-0.264904
Tyrosine-protein kinase Fer	FER	P16591	2241	FER	PASS	0.24227	0.785837	0.793892	-0.332986
Sphingosine kinase 2	SPHK2	Q9NRA0	56848	SPHK2	PASS	0.24227	0.785837	0.945209	-0.0812946
Elafin	Elafin	P19957	5266	PI3	PASS	0.24227	0.785837	0.857291	-0.222143
Protein jagged-2	JAG2	Q9Y219	3714	JAG2	PASS	0.24227	0.785837	0.833056	-0.263514
Copine-1	CPNE1	Q99829	8904	CPNE1	PASS	0.24227	0.785837	0.825832	-0.27608
Semaphorin-3E	Semaphorin 3E	O15041	9723	SEMA3E	PASS	0.24227	0.785837	1.13419	0.181658
Coagulation factor XIII B chain	coagulation factor XIII B	P05160	2165	F13B	PASS	0.24227	0.785837	1.10404	0.142791
Secretoglobin family 1D member 2	SG1D2	O95969	10647	SCGB1D2	PASS	0.24227	0.785837	0.947165	-0.0783126
Coiled-coil domain-containing protein 167	CC167	Q9P0B6	154467	CCDC167	PASS	0.24227	0.785837	1.01234	0.0176888
CDGSH iron-sulfur domain-containing protein 2	CISD2	Q8N5K1	493856	CISD2	PASS	0.24227	0.785837	0.998562	-0.00207605
C-type lectin domain family 4 member A	CLC4A	Q9UMR7	50856	CLEC4A	PASS	0.24227	0.785837	0.66977	-0.578262
Potassium voltage-gated channel subfamily E regulatory beta subunit 5	KCE1L	Q9UJ90	23630	KCNE5	PASS	0.24227	0.785837	0.975013	-0.0365066
C-C motif chemokine 26	Eotaxin-3	Q9Y258	10344	CCL26	PASS	0.24227	0.785837	0.825199	-0.277186
Sialate O-acetylesterase	SIAE	Q9HAT2	54414	SIAE	PASS	0.24227	0.785837	0.967224	-0.0480783
Delta-like protein 3	DLL3	Q9NYJ7	10683	DLL3	PASS	0.24227	0.785837	1.07745	0.107623
Neuropeptide W	Neuropeptide W	Q8N729	283869	NPW	PASS	0.24227	0.785837	1.40845	0.494106
Prolyl 3-hydroxylase 1	P3H1	Q32P28	64175	LEPRE1	PASS	0.244745	0.791951	0.907989	-0.139254
Interferon omega-1	IFN-w	P05000	3467	IFNW1	FLAG	0.244745	0.791951	0.625461	-0.677007
Heterogeneous nuclear ribonucleoprotein R	HNRPR	O43390	10236	HNRNPR	PASS	0.250252	0.791951	1.1459	0.196485
N-terminal Xaa-Pro-Lys N-methyltransferase 1	NTM1A	Q9BV86		NTMT1	PASS	0.250275	0.791951	1.10929	0.14964
Dihydropyrimidinase-related protein 3	DPYL3	Q14195	1809	DPYSL3	PASS	0.250275	0.791951	1.11824	0.161235
Tyrosine-protein kinase Lck	LCK	P06239	3932	LCK	PASS	0.250275	0.791951	1.08526	0.118038
Peptidyl-prolyl cis-trans isomerase B	PPIB	P23284	5479	PPIB	PASS	0.250275	0.791951	0.971693	-0.0414278
Cytochrome c oxidase subunit 6A2, mitochondrial	CX6A2	Q02221	1339	COX6A2	PASS	0.25338	0.791951	1.04086	0.0577703
Heat shock 70 kDa protein 1A	HSP 70	P0DMV8	3303	HSPA1A	PASS	0.25338	0.791951	0.918042	-0.123368
Cytochrome b5	Cytochrome b5	P00167	1528	CYB5A	PASS	0.25338	0.791951	1.18015	0.238976
Isobutyryl-CoA dehydrogenase, mitochondrial	ACAD8	Q9UKU7	27034	ACAD8	PASS	0.25338	0.791951	1.06785	0.0947082
ADP-ribosylation factor GTPase-activating protein 1	ARFG1	Q8N6T3	55738	ARFGAP1	PASS	0.25338	0.791951	0.850707	-0.233266
Proteasome subunit beta type-5	PSB5	P28074	5693	PSMB5	PASS	0.25338	0.791951	0.945992	-0.0801006
p53 and DNA damage-regulated protein 1	PDRG1	Q9NUG6		PDRG1	PASS	0.25338	0.791951	0.908443	-0.138533
Arfaptin-2	ARFP2	P53365	23647	ARFIP2	PASS	0.25338	0.791951	1.08993	0.124238
2,4-dienoyl-CoA reductase, mitochondrial	DECR	Q16698	1666	DECR1	PASS	0.25338	0.791951	0.902043	-0.148732
Isoleucine--tRNA ligase, cytoplasmic	SYIC	P41252	3376	IARS	PASS	0.25338	0.791951	1.16413	0.219252
Enoyl-CoA delta isomerase 2, mitochondrial	PECI	O75521	10455	ECI2	PASS	0.25338	0.791951	0.973824	-0.0382663
R-spondin-3	RSPO3	Q9BXY4	84870	RSPO3	PASS	0.25338	0.791951	1.01599	0.0228919
Hexokinase-1	HXK1	P19367	3098	HK1	PASS	0.25338	0.791951	0.954901	-0.0665768
Arfaptin-1	ARFP1	P53367	27236	ARFIP1	PASS	0.25338	0.791951	0.839496	-0.252405
Visinin-like protein 1	VISL1	P62760	7447	VSNL1	PASS	0.25338	0.791951	1.23689	0.306715
AP-2 complex subunit alpha-2	AP2A2	O94973	161	AP2A2	PASS	0.25338	0.791951	0.931711	-0.102045
Manganese-transporting ATPase 13A1	AT131	Q9HD20	57130	ATP13A1	PASS	0.25338	0.791951	0.889782	-0.168475
Importin subunit alpha-7	IMA7	O60684		KPNA6	PASS	0.25338	0.791951	0.892269	-0.164449
Heterogeneous nuclear ribonucleoprotein H	HNRH1	P31943	3187	HNRNPH1	PASS	0.25338	0.791951	0.66828	-0.581476
Agrin	Agrin	O00468	375790	AGRN	PASS	0.25338	0.791951	1.05531	0.0776655
Cytosol aminopeptidase	LAP	P28838	51056	LAP3	PASS	0.25338	0.791951	0.821942	-0.282892
Retinol-binding protein 4	RBP	P02753	5950	RBP4	PASS	0.25338	0.791951	1.05923	0.0830212
Ras-related C3 botulinum toxin substrate 3	RAC3	P60763	5881	RAC3	PASS	0.25338	0.791951	0.921445	-0.11803
Aspartoacylase	ACY2	P45381	443	ASPA	PASS	0.25338	0.791951	1.00009	0.000126282
Citrate synthase, mitochondrial	CISY	O75390	1431	CS	PASS	0.25338	0.791951	0.861184	-0.215607
Fibrinogen beta chain	Fibrinogen B	P02675	2244	FGB	PASS	0.25338	0.791951	0.910151	-0.135822
Glypican-4	GPC4	O75487	2239	GPC4	PASS	0.25338	0.791951	1.08114	0.11255
GDNF family receptor alpha-3	GFRa-3	O60609	2676	GFRA3	PASS	0.25338	0.791951	0.905282	-0.143561
Matrilysin	MMP-7	P09237	4316	MMP7	PASS	0.25338	0.791951	1.30596	0.385108
Vascular endothelial growth factor C	VEGF-C	P49767	7424	VEGFC	PASS	0.25338	0.791951	1.0519	0.0730003
Semaphorin-3A	Semaphorin 3A	Q14563	10371	SEMA3A	FLAG	0.25338	0.791951	0.965146	-0.0511815
Dual specificity mitogen-activated protein kinase kinase 2	MP2K2	P36507	5605	MAP2K2	PASS	0.25338	0.791951	1.20924	0.274098
Nascent polypeptide-associated complex subunit alpha	NACA	Q13765	4666	NACA	PASS	0.25338	0.791951	0.920571	-0.119399
Plasmin	Plasmin	P00747	5340	PLG	PASS	0.25338	0.791951	1.19267	0.254197
L-Selectin	sL-Selectin	P14151	6402	SELL	PASS	0.25338	0.791951	0.923557	-0.114727
Moesin	Moesin	P26038	4478	MSN	PASS	0.25338	0.791951	0.894642	-0.160617
Promotilin	MOTI	P12872	4295	MLN	PASS	0.25338	0.791951	1.05944	0.0833011
Insulin receptor-related protein	INSRR	P14616	3645	INSRR	FLAG	0.25338	0.791951	0.889541	-0.168866
fibromodulin	fibromodulin	Q06828	2331	FMOD	PASS	0.25338	0.791951	1.15974	0.213805
B melanoma antigen 3	BAGE3	Q86Y29	85318	BAGE3	PASS	0.25338	0.791951	0.950734	-0.072887
Tenomodulin	TNMD	Q9H2S6	64102	TNMD	PASS	0.25338	0.791951	1.6736	0.742957
GDNF family receptor alpha-like	GFRAL	Q6UXV0	389400	GFRAL	PASS	0.25338	0.791951	1.09371	0.129233
Syntaxin-1B	STX1B	P61266	112755	STX1B	PASS	0.25338	0.791951	1.03811	0.0539539
Neuroplastin	NPTN	Q9Y639	27020	NPTN	PASS	0.25338	0.791951	1.08826	0.122028
Choline/ethanolamine kinase	CHKB	Q9Y259	1120	CHKB	PASS	0.25338	0.791951	0.726445	-0.461074
Neurotensin/neuromedin N	NEUT	P30990	4922	NTS	PASS	0.25338	0.791951	1.54544	0.628014
Probable E3 ubiquitin-protein ligase HERC4	HERC4	Q5GLZ8	26091	HERC4	PASS	0.25338	0.791951	0.89368	-0.162169
Semaphorin-6A	Semaphorin-6A	Q9H2E6	57556	SEMA6A	PASS	0.25338	0.791951	1.09198	0.126946
Neurotrimin	NTRI	Q9P121	50863	NTM	PASS	0.25338	0.791951	1.06258	0.0875683
Cell differentiation protein RCD1 homolog	RCD1	Q92600	9125	RQCD1	PASS	0.25338	0.791951	0.89504	-0.159976
Carboxypeptidase A4	CBPA4	Q9UI42	51200	CPA4	PASS	0.25338	0.791951	1.17272	0.229857
Smoothelin	SMTN	P53814	6525	SMTN	FLAG	0.255846	0.798296	0.726137	-0.461687
Cell cycle checkpoint protein RAD1	RAD1	O60671		RAD1	PASS	0.255891	0.798296	0.873944	-0.194387
Protein HEXIM2	HEXI2	Q96MH2		HEXIM2	PASS	0.255891	0.798296	0.934547	-0.097661
Vesicle-associated membrane protein 8	VAMP8	Q9BV40	8673	VAMP8	PASS	0.261572	0.798666	0.96284	-0.0546317
Ribosomal protein S6 kinase beta-1	KS6B1	P23443	6198	RPS6KB1	PASS	0.261572	0.798666	0.965079	-0.0512804
Parathyroid hormone/parathyroid hormone-related peptide receptor	PTH1R	Q03431	5745	PTH1R	PASS	0.261594	0.798666	0.799222	-0.323332
MAP/microtubule affinity-regulating kinase 3	MARK3	P27448	4140	MARK3	PASS	0.261594	0.798666	0.976221	-0.0347203
Keratocan	KERA	O60938	11081	KERA	PASS	0.264832	0.798666	1.09042	0.12488
Noelin-3	NOE3	Q96PB7	118427	OLFM3	PASS	0.264832	0.798666	0.909597	-0.1367
Ubiquitin-conjugating enzyme E2 C	UBE2C	O00762	11065	UBE2C	PASS	0.264832	0.798666	1.16262	0.217377
Ubiquitin carboxyl-terminal hydrolase 21	UBP21	Q9UK80		USP21	PASS	0.264832	0.798666	0.926484	-0.110161
Zinc finger protein 415	ZN415	Q09FC8		ZNF415	PASS	0.264832	0.798666	0.975159	-0.0362908
EH domain-binding protein 1	EHBP1	Q8NDI1	23301	EHBP1	PASS	0.264832	0.798666	1.0475	0.0669488
Ecto-NOX disulfide-thiol exchanger 2	ENOX2	Q16206	10495	ENOX2	PASS	0.264832	0.798666	0.934799	-0.0972719
Leukotriene B4 receptor 1	LT4R1	Q15722	1241	LTB4R	PASS	0.264832	0.798666	1.63616	0.710311
Death-associated protein kinase 1	DAPK1	P53355	1612	DAPK1	PASS	0.264832	0.798666	0.940281	-0.0888363
Ras-related protein Ral-A	RALA	P11233	5898	RALA	PASS	0.264832	0.798666	0.856407	-0.223632
Semaphorin-6C, cytoplasmic	SEM6C	Q9H3T2		SEMA6C	PASS	0.264832	0.798666	0.875454	-0.191897
Protein S100-A10	Calpactin I light chain	P60903	6281	S100A10	PASS	0.264832	0.798666	1.06006	0.0841428
Guanylate-binding protein 1	GBP1	P32455	2633	GBP1	PASS	0.264832	0.798666	0.987489	-0.0181639
BMP-binding endothelial regulator protein	BMPER	Q8N8U9	168667	BMPER	PASS	0.264832	0.798666	1.04817	0.0678702
Calcineurin subunit B type 1	Calcineurin B a	P63098	5534	PPP3R1	PASS	0.264832	0.798666	1.07081	0.0987019
Glutamyl aminopeptidase	AMPE	Q07075	2028	ENPEP	FLAG	0.264832	0.798666	1.06706	0.0936451
Gelsolin	Gelsolin	P06396	2934	GSN	PASS	0.264832	0.798666	1.00692	0.00994541
Plastin-2	L-plastin	P13796	3936	LCP1	PASS	0.264832	0.798666	0.956943	-0.063495
Charged multivesicular body protein 2b	CHM2B	Q9UQN3	25978	CHMP2B	PASS	0.264832	0.798666	0.873516	-0.195094
Heme oxygenase 1	HO-1	P09601	3162	HMOX1	PASS	0.264832	0.798666	0.949489	-0.0747772
Acyl-coenzyme A thioesterase 13	ACO13	Q9NPJ3	55856	ACOT13	PASS	0.264832	0.798666	0.847801	-0.238203
Isovaleryl-CoA dehydrogenase, mitochondrial	IVD	P26440	3712	IVD	PASS	0.264832	0.798666	0.832459	-0.264549
Cob(I)yrinic acid a,c-diamide adenosyltransferase, mitochondrial	MMAB	Q96EY8	326625	MMAB	PASS	0.264832	0.798666	0.878879	-0.186263
26S proteasome non-ATPase regulatory subunit 10	PSD10	O75832	5716	PSMD10	PASS	0.264832	0.798666	0.956013	-0.064898
NADH-cytochrome b5 reductase 2	NB5R2	Q6BCY4	51700	CYB5R2	PASS	0.264832	0.798666	1.08994	0.124244
C-C motif chemokine 4-like	LAG-1	Q8NHW4	388372	CCL4L1	FLAG	0.264832	0.798666	0.581257	-0.782751
Alpha-1-antichymotrypsin	a1-Antichymotrypsin	P01011	12	SERPINA3	PASS	0.264832	0.798666	0.958072	-0.0617941
Natural cytotoxicity triggering receptor 3	NKp30	O14931	259197	NCR3	PASS	0.264832	0.798666	1.10059	0.138281
SPARC	ON	P09486	6678	SPARC	PASS	0.264832	0.798666	0.843064	-0.246285
Granzyme H	Granzyme H	P20718	2999	GZMH	PASS	0.264832	0.798666	2.78966	1.48009
Mediator of RNA polymerase II transcription subunit 1	MED-1	Q15648	5469	MED1	PASS	0.264832	0.798666	1.06318	0.088384
C-type lectin domain family 1 member B	CLC1B	Q9P126	51266	CLEC1B	PASS	0.264832	0.798666	0.873497	-0.195126
Intercellular adhesion molecule 1	sICAM-1	P05362	3383	ICAM1	PASS	0.264832	0.798666	0.902713	-0.147661
Carbohydrate sulfotransferase 15	ST4S6	Q7LFX5	51363	CHST15	PASS	0.264832	0.798666	1.03161	0.0448982
Coactosin-like protein	Coactosin-like protein	Q14019	23406	COTL1	PASS	0.264832	0.798666	0.862344	-0.213665
SLAM family member 6	SLAF6	Q96DU3	114836	SLAMF6	PASS	0.264832	0.798666	1.02791	0.0397191
Signal-regulatory protein beta-2	SIRB2	Q5JXA9	284759	SIRPB2	PASS	0.264832	0.798666	0.972395	-0.0403862
Parathyroid hormone	PTH	P01270	5741	PTH	PASS	0.264832	0.798666	1.15318	0.205615
Neural cell adhesion molecule 2	NCAM2	O15394	4685	NCAM2	PASS	0.264832	0.798666	1.12059	0.164253
Growth/differentiation factor 10	BMP-3b	P55107	2662	GDF10	PASS	0.264832	0.798666	1.06867	0.0958117
Leucine-rich repeat transmembrane neuronal protein 4	LRRT4	Q86VH4	80059	LRRTM4	PASS	0.264832	0.798666	1.05576	0.0782799
Disintegrin and metalloproteinase domain-containing protein 23	ADAM 23	O75077	8745	ADAM23	PASS	0.264832	0.798666	1.10737	0.147134
Testis-specific chromodomain protein Y 1	CDY1	Q9Y6F8	9085	CDY1	PASS	0.264832	0.798666	1.07495	0.104275
Myosin-binding protein C, slow-type	MYPC1	Q00872	4604	MYBPC1	PASS	0.264832	0.798666	1.08103	0.112412
Protein SCO1 homolog, mitochondrial	SCO1	O75880	6341	SCO1	PASS	0.264832	0.798666	0.92549	-0.111711
Palmitoleoyl-protein carboxylesterase NOTUM	NOTUM	Q6P988	147111	NOTUM	PASS	0.264832	0.798666	0.979395	-0.0300376
Protein FAM171B	F171B	Q6P995	165215	FAM171B	PASS	0.264832	0.798666	1.70531	0.770036
Centromere protein W	CENPW	Q5EE01	387103	CENPW	PASS	0.264832	0.798666	0.904753	-0.144404
Pigment epithelium-derived factor	PEDF	P36955	5176	SERPINF1	PASS	0.264832	0.798666	1.02977	0.0423243
Platelet-derived growth factor D	PDGFD	Q9GZP0	80310	PDGFD	PASS	0.264832	0.798666	0.852096	-0.230912
Protein FAM234B	K1467	A2RU67	57613	KIAA1467	PASS	0.264832	0.798666	1.23542	0.305006
Interferon alpha-21	IFN21	P01568		IFNA21	PASS	0.267385	0.805389	11.5507	3.5299
Interleukin-20 receptor subunit alpha	IL-20 Ra	Q9UHF4	53832	IL20RA	PASS	0.267385	0.805389	0.994512	-0.00793918
Thiosulfate sulfurtransferase	THTR	Q16762	7263	TST	PASS	0.273263	0.810192	1.10689	0.146507
Receptor activity-modifying protein 3	RAMP3	O60896	10268	RAMP3	PASS	0.273263	0.810192	0.882351	-0.180575
Multiple inositol polyphosphate phosphatase 1	MINP1	Q9UNW1	9562	MINPP1	PASS	0.273263	0.810192	1.04521	0.0637878
DnaJ homolog subfamily C member 16	DJC16	Q9Y2G8	23341	DNAJC16	PASS	0.276627	0.810192	0.942552	-0.085356
SLP adapter and CSK-interacting membrane protein	SCIMP	Q6UWF3	388325	SCIMP	PASS	0.276627	0.810192	0.879919	-0.184558
Peptidoglycan recognition protein 3	PGRP-I-alpha	Q96LB9	114771	PGLYRP3	PASS	0.276627	0.810192	0.976847	-0.0337948
M-phase inducer phosphatase 1	MPIP1	P30304	993	CDC25A	FLAG	0.276627	0.810192	0.80123	-0.319711
E3 ubiquitin-protein ligase CBL	CBL	P22681	867	CBL	PASS	0.276627	0.810192	0.909453	-0.136929
ADP-ribosylation factor-like protein 2	ARL2	P36404	402	ARL2	PASS	0.276627	0.810192	1.11675	0.15931
Rho guanine nucleotide exchange factor 2	ARHG2	Q92974	9181	ARHGEF2	PASS	0.276627	0.810192	0.927426	-0.108697
Sodium-independent sulfate anion transporter	S2611	Q86WA9		SLC26A11	PASS	0.276627	0.810192	0.841907	-0.248267
Rho guanine nucleotide exchange factor 1	ARHG1	Q92888	9138	ARHGEF1	PASS	0.276627	0.810192	0.938536	-0.0915155
Ciliary neurotrophic factor receptor subunit alpha	CNTFR alpha	P26992	1271	CNTFR	PASS	0.276627	0.810192	1.05103	0.0718093
Ras-related protein Rab-14	RAB14	P61106	51552	RAB14	PASS	0.276627	0.810192	0.895797	-0.158756
Death domain-containing protein CRADD	CRADD	P78560	8738	CRADD	PASS	0.276627	0.810192	1.09312	0.128449
Somatoliberin	Growth hormone-releasing factor	P01286	2691	GHRH	PASS	0.276627	0.810192	0.953367	-0.0688961
Apolipoprotein L3	APOL3	O95236	80833	APOL3	PASS	0.276627	0.810192	1.10504	0.144098
Heme-binding protein 1	HEBP1	Q9NRV9	50865	HEBP1	PASS	0.276627	0.810192	1.09517	0.131153
Retinoic acid early transcript 1G protein	RET1G	Q6H3X3	353091	RAET1G	PASS	0.276627	0.810192	1.10813	0.148125
Eukaryotic translation initiation factor 1A, Y-chromosomal	IF1AY	O14602	9086	EIF1AY	PASS	0.276627	0.810192	0.890503	-0.167308
C-Myc-binding protein	MYCBP	Q99417	26292	MYCBP	PASS	0.276627	0.810192	0.838738	-0.253708
Glutaryl-CoA dehydrogenase, mitochondrial	GCDH	Q92947	2639	GCDH	PASS	0.276627	0.810192	0.924467	-0.113307
Receptor-binding cancer antigen expressed on SiSo cells	RCAS1	O00559	9166	EBAG9	PASS	0.276627	0.810192	1.27186	0.34694
Fibroblast growth factor 9	FGF9	P31371	2254	FGF9	PASS	0.276627	0.810192	1.06848	0.0955589
Cathepsin G	Cathepsin G	P08311	1511	CTSG	PASS	0.276627	0.810192	0.926996	-0.109364
Tyrosine-protein kinase CSK	CSK	P41240	1445	CSK	PASS	0.276627	0.810192	0.862196	-0.213912
Serotransferrin	Transferrin	P02787	7018	TF	PASS	0.276627	0.810192	0.947864	-0.0772487
Glucose-6-phosphate isomerase	PHI	P06744	2821	GPI	PASS	0.276627	0.810192	0.920845	-0.118969
Olfactomedin-4	Olfactomedin-4	Q6UX06	10562	OLFM4	PASS	0.276627	0.810192	1.07336	0.102134
S-formylglutathione hydrolase	Esterase D	P10768	2098	ESD	PASS	0.276627	0.810192	0.852211	-0.230718
Fibrinogen gamma chain	Fibrinogen g-chain dimer	P02679	2266	FGG	PASS	0.276627	0.810192	1.23679	0.306598
Tumor necrosis factor receptor superfamily member 6B	DcR3	O95407	8771	TNFRSF6B	PASS	0.276627	0.810192	1.05179	0.0728488
Peptidyl-prolyl cis-trans isomerase D	PPID	Q08752	5481	PPID	PASS	0.276627	0.810192	0.841837	-0.248388
Testican-1	Testican-1	Q08629	6695	SPOCK1	PASS	0.276627	0.810192	0.856725	-0.223096
Serine protease inhibitor Kazal-type 6	ISK6	Q6UWN8	404203	SPINK6	PASS	0.276627	0.810192	0.871992	-0.197613
Protein O-glucosyltransferase 1	KTEL1	Q8NBL1	56983	POGLUT1	PASS	0.276627	0.810192	0.847784	-0.238232
Putative phospholipase B-like 2	LAML2	Q8NHP8	196463	PLBD2	PASS	0.276627	0.810192	0.704804	-0.504707
Uroplakin-3b-like protein	UPK3L	B0FP48	100134938	UPK3BL	PASS	0.276627	0.810192	0.891136	-0.166283
Polypeptide N-acetylgalactosaminyltransferase 10	GLT10	Q86SR1	55568	GALNT10	PASS	0.276627	0.810192	0.727752	-0.458481
Endoplasmic reticulum mannosyl-oligosaccharide 1,2-alpha-mannosidase	MA1B1	Q9UKM7	11253	MAN1B1	PASS	0.276627	0.810192	1.01613	0.0230871
Protein DEPP	DEPP	Q9NTK1	11067	DEPP	PASS	0.276627	0.810192	1.10487	0.143883
T-cell surface glycoprotein CD3 gamma chain	CD3G	P09693	917	CD3G	PASS	0.276627	0.810192	1.03885	0.05499
Receptor-type tyrosine-protein phosphatase U	PTPRU	Q92729	10076	PTPRU	PASS	0.276627	0.810192	1.12414	0.16882
Poly [ADP-ribose] polymerase 1	PARP	P09874	142	PARP1	FLAG	0.276627	0.810192	1.01849	0.0264377
Leucine-rich repeat-containing protein 37A2	L37A2	A6NM11	474170	LRRC37A2	PASS	0.276627	0.810192	0.983457	-0.0240655
Down syndrome cell adhesion molecule	DSCAM	O60469	1826	DSCAM	PASS	0.276627	0.810192	1.03114	0.0442368
Delta and Notch-like epidermal growth factor-related receptor	DNER	Q8NFT8	92737	DNER	PASS	0.276627	0.810192	0.985411	-0.0212029
Tensin-2	TENC1	Q63HR2		TNS2	PASS	0.279228	0.815525	1.0542	0.0761419
Betacellulin	BTC	P35070	685	BTC	PASS	0.279228	0.815525	1.0042	0.00604344
Monoacylglycerol lipase ABHD12	ABD12	Q8N2K0	26090	ABHD12	PASS	0.279228	0.815525	1.00957	0.0137453
Inositol monophosphatase 2	IMPA2	O14732	3613	IMPA2	PASS	0.28526	0.815525	0.791523	-0.337297
Nicotinamide riboside kinase 1	NRK1	Q9NWW6	54981	NRK1	PASS	0.28526	0.815525	1.01157	0.0165934
Inactive ribonuclease-like protein 10	RNS10	Q5GAN6	338879	RNASE10	PASS	0.28526	0.815525	1.12976	0.176015
Beta-crystallin B2	CRBB2	P43320	1415	CRYBB2	PASS	0.285282	0.815525	4.4541	2.15513
Progonadoliberin-2	GON2	O43555	2797	GNRH2	PASS	0.285282	0.815525	1.10019	0.137747
Prokineticin-1	EG-VEGF	P58294	84432	PROK1	PASS	0.285282	0.815525	1.03513	0.0498118
Prolactin-releasing peptide	PRRP	P81277	51052	PRLH	PASS	0.285282	0.815525	0.922474	-0.11642
Semaphorin-6C	SEMA6C	Q9H3T2	10500	SEMA6C	PASS	0.285282	0.815525	1.06096	0.0853708
Uncharacterized protein C1orf198	CA198	Q9H425	84886	C1orf198	PASS	0.285282	0.815525	0.685406	-0.54497
Neuroligin-3	NLGN3	Q9NZ94	54413	NLGN3	PASS	0.285282	0.815525	0.915787	-0.126917
Leucine-rich repeat and transmembrane domain-containing protein 1	LRTM1	Q9HBL6	57408	LRTM1	PASS	0.285282	0.815525	1.03935	0.0556792
Integrin-linked protein kinase	ILK1	Q13418	3611	ILK	PASS	0.288767	0.815525	0.78344	-0.352105
Myc proto-oncogene protein	c-Myc	P01106	4609	MYC	PASS	0.288767	0.815525	0.965906	-0.0500453
Equatorin	EQTN	Q9NQ60		EQTN	PASS	0.288767	0.815525	0.74177	-0.430956
NEDD4-like E3 ubiquitin-protein ligase WWP1	WWP1	Q9H0M0	11059	WWP1	PASS	0.288767	0.815525	0.899996	-0.152009
TAR DNA-binding protein 43	TADBP	Q13148	23435	TARDBP	PASS	0.288767	0.815525	1.05943	0.0832896
Grancalcin	GRAN	P28676		GCA	FLAG	0.288767	0.815525	0.751579	-0.412002
Carnitine O-acetyltransferase	CACP	P43155		CRAT	PASS	0.288767	0.815525	0.946256	-0.0796975
Probable ATP-dependent RNA helicase DDX6	DDX6	P26196		DDX6	PASS	0.288767	0.815525	0.887597	-0.172023
Neuroendocrine convertase 1	NEC1	P29120	5122	PCSK1	PASS	0.288767	0.815525	1.06674	0.0932139
Serine protease inhibitor Kazal-type 2	ISK2	P20155	6691	SPINK2	PASS	0.288767	0.815525	1.24677	0.318195
Thiamine-triphosphatase	THTPA	Q9BU02		THTPA	PASS	0.288767	0.815525	1.13409	0.181539
Zyxin	Zyxin	Q15942	7791	ZYX	PASS	0.288767	0.815525	0.893083	-0.163133
Fibroblast growth factor 19	FGF-19	O95750	9965	FGF19	PASS	0.288767	0.815525	1.23167	0.30061
Tumor necrosis factor ligand superfamily member 11	sRANKL	O14788	8600	TNFSF11	PASS	0.288767	0.815525	0.969008	-0.0454196
Hemopexin	Hemopexin	P02790	3263	HPX	PASS	0.288767	0.815525	0.95646	-0.0642227
Apolipoprotein A-V	Apo A-V	Q6Q788	116519	APOA5	PASS	0.288767	0.815525	1.10948	0.149886
Purine nucleoside phosphorylase	PNP	P00491	4860	PNP	PASS	0.288767	0.815525	0.908402	-0.138597
Interleukin-26	IL-26	Q9NPH9	55801	IL26	PASS	0.288767	0.815525	0.651749	-0.617611
Ras-related protein Rab-2A	RAB2A	P61019	5862	RAB2A	PASS	0.288767	0.815525	0.920371	-0.119713
Ubiquitin-conjugating enzyme E2 G1	UB2G1	P62253		UBE2G1	PASS	0.288767	0.815525	0.952913	-0.069583
Protein SGT1 homolog	SUGT1	Q9Y2Z0	10910	SUGT1	PASS	0.288767	0.815525	0.889208	-0.169407
5'(3')-deoxyribonucleotidase, mitochondrial	NT5M	Q9NPB1	56953	NT5M	FLAG	0.288767	0.815525	0.931521	-0.10234
Glutamate--cysteine ligase regulatory subunit	GSH0	P48507	2730	GCLM	PASS	0.288767	0.815525	0.912964	-0.13137
Serine protease inhibitor Kazal-type 4	ISK4	O60575	27290	SPINK4	PASS	0.288767	0.815525	1.23594	0.305613
Neutrophil defensin 1	HNP-1	P59665	1667	DEFA1	PASS	0.288767	0.815525	0.749985	-0.415067
Complement factor I	Factor I	P05156	3426	CFI	PASS	0.288767	0.815525	0.975207	-0.0362195
Amyloid beta A4 protein	amyloid precursor protein	P05067	351	APP	PASS	0.288767	0.815525	0.809376	-0.305117
Contactin-2	CNTN2	Q02246	6900	CNTN2	PASS	0.288767	0.815525	1.07197	0.100269
High affinity nerve growth factor receptor	TrkA	P04629	4914	NTRK1	PASS	0.288767	0.815525	0.95598	-0.0649471
alpha-2-macroglobulin receptor-associated protein	RAP	P30533	4043	LRPAP1	PASS	0.288767	0.815525	1.04121	0.0582594
NSFL1 cofactor p47	NSF1C	Q9UNZ2	55968	NSFL1C	PASS	0.288767	0.815525	0.913073	-0.131197
Protein Wnt-7a	WNT7A	O00755	7476	WNT7A	PASS	0.288767	0.815525	1.04401	0.0621407
ATP-dependent RNA helicase DDX19B	DEAD-box protein 19B	Q9UMR2	11269	DDX19B	PASS	0.288767	0.815525	0.90444	-0.144904
WAP four-disulfide core domain protein 3	WFDC3	Q8IUB2	140686	WFDC3	PASS	0.288767	0.815525	0.897869	-0.155423
Transmembrane protein C1orf162	CA162	Q8NEQ5	128346	C1orf162	PASS	0.288767	0.815525	1.1155	0.157686
Integrin alpha-5	ITA5	P08648	3678	ITGA5	PASS	0.288767	0.815525	1.43486	0.520913
Oocyte-secreted protein 2	PLACL	Q86WS3	219990	OOSP2	PASS	0.288767	0.815525	0.958577	-0.0610345
Membrane-bound transcription factor site-1 protease	MBTP1	Q14703	8720	MBTPS1	PASS	0.288767	0.815525	1.12397	0.168598
Semaphorin-4C	SEM4C	Q9C0C4	54910	SEMA4C	PASS	0.288767	0.815525	1.04382	0.0618698
Serine-rich single-pass membrane protein 1	CG045	Q8WWF3	136263	SSMEM1	PASS	0.288767	0.815525	0.863944	-0.210991
Poly(A) polymerase gamma	PAPOG	Q9BWT3	64895	PAPOLG	PASS	0.288767	0.815525	0.200704	-2.31686
Thrombospondin-3	TSP3	P49746	7059	THBS3	PASS	0.288767	0.815525	1.08948	0.123635
Uncharacterized protein C17orf89	CQ089	A1L188	284184	C17orf89	PASS	0.288767	0.815525	0.889704	-0.168603
LysM and putative peptidoglycan-binding domain-containing protein 4	LYSM4	Q5XG99	145748	LYSMD4	PASS	0.288767	0.815525	0.931399	-0.102528
Interleukin-17C	IL-17C	Q9P0M4	27189	IL17C	PASS	0.288767	0.815525	0.873794	-0.194634
Alpha-1,3-mannosyl-glycoprotein 4-beta-N-acetylglucosaminyltransferase A	MGT4A	Q9UM21	11320	MGAT4A	PASS	0.288767	0.815525	0.976458	-0.0343699
Trimeric intracellular cation channel type B	TM38B	Q9NVV0	55151	TMEM38B	PASS	0.288767	0.815525	0.684657	-0.546548
Myc box-dependent-interacting protein 1	BIN1	O00499	274	BIN1	PASS	0.288767	0.815525	1.60143	0.679365
Transcription factor A, mitochondrial	TFAM	Q00059	7019	TFAM	PASS	0.288767	0.815525	0.888594	-0.170403
Neuron-specific vesicular protein calcyon	CALY	Q9NYX4	50632	CALY	PASS	0.291379	0.818849	1.02578	0.0367145
Macoilin	MACOI	Q8N5G2		TMEM57	PASS	0.291401	0.818849	1.12778	0.17349
Chromobox protein homolog 7	CBX7	O95931		CBX7	PASS	0.291401	0.818849	0.96479	-0.0517138
Tyrosine-protein kinase RYK	RYK	P34925	6259	RYK	FLAG	0.291401	0.818849	1.03897	0.0551603
Insulin-induced gene 1 protein	INSI1	O15503	3638	INSIG1	PASS	0.291424	0.818849	0.908325	-0.13872
Gap junction delta-2 protein	CXD2	Q9UKL4		GJD2	PASS	0.291424	0.818849	0.984719	-0.0222156
Casein kinase I isoform gamma-2	CSNK1G2	P78368	1455	CSNK1G2	PASS	0.291424	0.818849	0.961052	-0.0573133
Brain-specific serine protease 4	BSSP4	Q9GZN4	64063	PRSS22	PASS	0.291424	0.818849	1.09776	0.134566
Cysteine and glycine-rich protein 3	CSRP3	P50461	8048	CSRP3	PASS	0.291424	0.818849	1.08554	0.118407
Angiogenic factor with G patch and FHA domains 1	AGGF1	Q8N302	55109	AGGF1	FLAG	0.297631	0.821883	1.52069	0.604728
26S proteasome non-ATPase regulatory subunit 5	PSMD5	Q16401	5711	PSMD5	PASS	0.297654	0.821883	1.21188	0.277243
Nutritionally-regulated adipose and cardiac enriched protein homolog	NRAC	Q8N912		NRAC	PASS	0.297654	0.821883	0.815639	-0.293997
Cerberus	CER1	O95813	9350	CER1	PASS	0.297654	0.821883	1.06142	0.0859914
Membrane protein FAM174A	TM157	Q8TBP5	345757	FAM174A	PASS	0.297654	0.821883	1.16982	0.226285
Mothers against decapentaplegic homolog 2	SMAD2	Q15796	4087	SMAD2	PASS	0.301253	0.821883	0.866104	-0.207388
Osteocalcin	Osteocalcin	P02818	632	BGLAP	PASS	0.301253	0.821883	0.844446	-0.243922
Calsequestrin-1	CASQ1	P31415		CASQ1	PASS	0.301253	0.821883	0.945048	-0.0815407
Synaptotagmin-like protein 4	SYTL4	Q96C24	94121	SYTL4	PASS	0.301253	0.821883	0.876583	-0.190037
POU domain, class 2, transcription factor 1	PO2F1	P14859		POU2F1	PASS	0.301253	0.821883	1.04103	0.0580081
Retinoblastoma-binding protein 5	RB binding protein 5	Q15291	5929	RBBP5	PASS	0.301253	0.821883	0.979355	-0.0300955
Annexin A2	annexin II	P07355	302	ANXA2	PASS	0.301253	0.821883	1.04136	0.0584735
Ephrin-A3	Ephrin-A3	P52797	1944	EFNA3	PASS	0.301253	0.821883	1.05065	0.0712871
Annexin A5	Annexin V	P08758	308	ANXA5	PASS	0.301253	0.821883	0.949505	-0.0747528
Vacuolar protein sorting-associated protein 29	VPS29	Q9UBQ0	51699	VPS29	PASS	0.301253	0.821883	0.90421	-0.14527
Trafficking protein particle complex subunit 3	TPPC3	O43617		TRAPPC3	PASS	0.301253	0.821883	1.07946	0.110313
LDLR chaperone MESD	MESD2	Q14696	23184	MESDC2	PASS	0.301253	0.821883	0.91628	-0.126139
Malate dehydrogenase, mitochondrial	Malate dehydrogenase 2	P40926	4191	MDH2	PASS	0.301253	0.821883	0.855789	-0.224673
VPS10 domain-containing receptor SorCS1	SORC1	Q8WY21	114815	SORCS1	PASS	0.301253	0.821883	1.05312	0.0746767
Glutaredoxin-3	GLRX3	O76003	10539	GLRX3	PASS	0.301253	0.821883	0.843683	-0.245227
Docking protein 1	DOK1	Q99704		DOK1	PASS	0.301253	0.821883	0.937222	-0.0935377
Dehydrogenase/reductase SDR family member 9	DHRS9	Q9BPW9	10170	DHRS9	PASS	0.301253	0.821883	0.936734	-0.0942881
Nucleolysin TIAR	TIAR	Q01085	7073	TIAL1	PASS	0.301253	0.821883	0.907889	-0.139412
Prefoldin subunit 3	PFD3	P61758	7411	VBP1	PASS	0.301253	0.821883	1.06315	0.0883404
Ras-related protein Rab-1A	RAB1A	P62820	5861	RAB1A	PASS	0.301253	0.821883	0.925277	-0.112043
Glutamine synthetase	GLNA	P15104	2752	GLUL	PASS	0.301253	0.821883	1.09048	0.124961
Myosin regulatory light chain 12A	MLRM	P19105	10627	MYL12A	PASS	0.301253	0.821883	0.845829	-0.241562
Metalloproteinase inhibitor 2	TIMP-2	P16035	7077	TIMP2	PASS	0.301253	0.821883	1.04994	0.0703043
Protein kinase C zeta type	PKC-Z	Q05513	5590	PRKCZ	PASS	0.301253	0.821883	1.02794	0.039763
Phospholipase A2, membrane associated	NPS-PLA2	P14555	5320	PLA2G2A	PASS	0.301253	0.821883	1.12637	0.171683
Interleukin-27	IL-27	Q8NEV9 Q14213	246778 10148	IL27 EBI3	PASS	0.301253	0.821883	1.702	0.767231
Luteinizing hormone	Luteinizing hormone	P01215, P01229	1081 3972	CGA LHB	PASS	0.301253	0.821883	1.5997	0.6778
Adiponectin	Adiponectin	Q15848	9370	ADIPOQ	PASS	0.301253	0.821883	1.042	0.0593559
Serine/threonine-protein kinase MRCK beta	MRCKB	Q9Y5S2	9578	CDC42BPB	PASS	0.301253	0.821883	0.959508	-0.0596336
26S proteasome non-ATPase regulatory subunit 7	PSD7	P51665	5713	PSMD7	PASS	0.301253	0.821883	0.94746	-0.0778629
Endoglin	Endoglin	P17813	2022	ENG	PASS	0.301253	0.821883	1.08145	0.112968
Platelet glycoprotein Ib alpha chain	GP1BA	P07359	2811	GP1BA	PASS	0.301253	0.821883	0.957243	-0.0630424
Inorganic pyrophosphatase	PPase	Q15181	5464	PPA1	PASS	0.301253	0.821883	0.626425	-0.674786
Beta-defensin 106	D106A	Q8N104	245909	DEFB106A	PASS	0.301253	0.821883	0.960833	-0.0576427
Relaxin-3	REL3	Q8WXF3	117579	RLN3	PASS	0.301253	0.821883	0.911355	-0.133916
Receptor-type tyrosine-protein phosphatase S	PTPRS	Q13332	5802	PTPRS	PASS	0.301253	0.821883	1.01893	0.0270524
Chordin-like protein 2	CRDL2	Q6WN34	25884	CHRDL2	PASS	0.301253	0.821883	0.795865	-0.329405
Malectin	K0152	Q14165	9761	MLEC	PASS	0.301253	0.821883	0.887979	-0.171402
Beta-defensin 135	DB135	Q30KP9	613209	DEFB135	PASS	0.301253	0.821883	1.05532	0.0776799
Trafficking protein particle complex subunit 4	TRAPPC4	Q9Y296	51399	TRAPPC4	PASS	0.301253	0.821883	1.03435	0.0487281
CDK5 and ABL1 enzyme substrate 2	CABL2	Q9BTV7	81928	CABLES2	PASS	0.301253	0.821883	0.964091	-0.0527594
Membrane-associated progesterone receptor component 1	PGRC1	O00264	10857	PGRMC1	PASS	0.301253	0.821883	1.20546	0.269579
Ecto-ADP-ribosyltransferase 3	NAR3	Q13508	419	ART3	PASS	0.301253	0.821883	1.10106	0.138891
39S ribosomal protein L14, mitochondrial	RM14	Q6P1L8	64928	MRPL14	PASS	0.301253	0.821883	0.322605	-1.63216
V-set and immunoglobulin domain-containing protein 1	VSIG1	Q86XK7	340547	VSIG1	PASS	0.301253	0.821883	0.870746	-0.199676
Myocyte-specific enhancer factor 2C	MEF2C	Q06413	4208	MEF2C	PASS	0.301253	0.821883	0.947767	-0.0773955
Protein FAM3B	FAM3B	P58499	54097	FAM3B	PASS	0.301253	0.821883	1.14334	0.193255
Galanin-like peptide	GALP	Q9UBC7	85569	GALP	PASS	0.301253	0.821883	0.908732	-0.138073
Protein S100-Z	S100Z	Q8WXG8	170591	S100Z	PASS	0.303973	0.827943	1.06052	0.0847738
Myeloid cell surface antigen CD33	Siglec-3	P20138	945	CD33	PASS	0.303973	0.827943	1.12176	0.16576
Polypeptide N-acetylgalactosaminyltransferase 2	GALT2	Q10471	2590	GALNT2	PASS	0.303973	0.827943	0.857765	-0.221345
Ephrin type-A receptor 3	EPHA3	P29320	2042	EPHA3	PASS	0.31038	0.828297	1.06165	0.0863082
DnaJ homolog subfamily B member 14	DJB14	Q8TBM8	79982	DNAJB14	PASS	0.31038	0.828297	0.977266	-0.0331766
Lactosylceramide alpha-2,3-sialyltransferase	SIAT9	Q9UNP4	8869	ST3GAL5	PASS	0.314084	0.828297	0.457802	-1.12721
Histatin-1	HIS1	P15515	3346	HTN1	PASS	0.314084	0.828297	1.74337	0.801878
Heterogeneous nuclear ribonucleoprotein D-like	HNRDL	O14979	9987	HNRNPDL	PASS	0.314084	0.828297	0.899845	-0.152252
Casein kinase II subunit beta	CSK2B	P67870	1460	CSNK2B	PASS	0.314084	0.828297	0.945885	-0.0802628
Enhancer of rudimentary homolog	ERH	P84090	2079	ERH	PASS	0.314084	0.828297	1.00805	0.0115718
Activator of 90 kDa heat shock protein ATPase homolog 1	AHSA1	O95433	10598	AHSA1	PASS	0.314084	0.828297	0.998844	-0.00166816
Carnitine O-palmitoyltransferase 1, muscle isoform	CPT1B	Q92523	1375	CPT1B	PASS	0.314084	0.828297	0.959477	-0.0596801
ADP-ribosylation factor-like protein 1	ARL1	P40616	400	ARL1	PASS	0.314084	0.828297	0.859913	-0.217738
Diacylglycerol kinase beta	DGKB	Q9Y6T7		DGKB	PASS	0.314084	0.828297	1.02239	0.0319441
Protein FAM3D	FAM3D	Q96BQ1	131177	FAM3D	PASS	0.314084	0.828297	1.235	0.304511
E3 ubiquitin-protein ligase NRDP1	RNF41	Q9H4P4		RNF41	PASS	0.314084	0.828297	0.984237	-0.0229219
Neuralized-like protein 4	NEUL4	Q96JN8		NEURL4	PASS	0.314084	0.828297	0.817233	-0.291181
Ubiquitin-conjugating enzyme E2 D4	UB2D4	Q9Y2X8		UBE2D4	PASS	0.314084	0.828297	0.924702	-0.11294
Oligoribonuclease, mitochondrial	ORN	Q9Y3B8		REXO2	PASS	0.314084	0.828297	0.901696	-0.149287
Cytoplasmic protein NCK2	NCK2	O43639	8440	NCK2	PASS	0.314084	0.828297	0.833872	-0.262101
Docking protein 2	DOK2	O60496	9046	DOK2	PASS	0.314084	0.828297	0.860214	-0.217233
Chloride intracellular channel protein 4	CLIC4	Q9Y696	25932	CLIC4	PASS	0.314084	0.828297	0.791069	-0.338125
Galanin	Galanin	P22466	51083	GAL	PASS	0.314084	0.828297	0.957774	-0.0622432
Lysyl oxidase homolog 3	LOXL3	P58215	84695	LOXL3	PASS	0.314084	0.828297	0.864685	-0.209754
Dipeptidyl peptidase 4	CD26	P27487	1803	DPP4	PASS	0.314084	0.828297	0.982449	-0.0255453
T-cell surface glycoprotein CD8 alpha chain	CD8A	P01732	925	CD8A	PASS	0.314084	0.828297	1.07545	0.104935
Glutathione synthetase	GSHB	P48637	2937	GSS	PASS	0.314084	0.828297	0.968963	-0.0454863
Anthrax toxin receptor 2	ANTR2	P58335	118429	ANTXR2	PASS	0.314084	0.828297	0.963495	-0.053651
Gastric inhibitory polypeptide	GIP	P09681	2695	GIP	PASS	0.314084	0.828297	0.929462	-0.105531
Microtubule-associated protein RP/EB family member 2	MARE2	Q15555	10982	MAPRE2	PASS	0.314084	0.828297	0.824104	-0.279103
Gastric intrinsic factor	Gastric intrinsic factor	P27352	2694	GIF	PASS	0.314084	0.828297	1.11613	0.158507
Tripeptidyl-peptidase 1	TPP1	O14773	1200	TPP1	PASS	0.314084	0.828297	0.932237	-0.101231
Reticulon-4-interacting protein 1, mitochondrial	RT4I1	Q8WWV3	84816	RTN4IP1	PASS	0.314084	0.828297	0.912079	-0.13277
Nucleolar protein 16	NOP16	Q9Y3C1	51491	NOP16	PASS	0.314084	0.828297	0.959532	-0.0595964
Sorting nexin-5	SNX5	Q9Y5X3	27131	SNX5	PASS	0.314084	0.828297	0.913431	-0.130632
Hepatoma-derived growth factor-related protein 3	HDGR3	Q9Y3E1	50810	HDGFRP3	PASS	0.314084	0.828297	1.13887	0.187609
Resistin	resistin	Q9HD89	56729	RETN	PASS	0.314084	0.828297	1.10099	0.138797
Hepcidin	LEAP-1	P81172	57817	HAMP	PASS	0.314084	0.828297	1.10063	0.13833
Toll-like receptor 2	TLR2	O60603	7097	TLR2	FLAG	0.314084	0.828297	1.04661	0.0657246
Ubiquitin-fold modifier 1	UFM1	P61960	51569	UFM1	PASS	0.314084	0.828297	0.905424	-0.143334
Spondin-1	Spondin-1	Q9HCB6	10418	SPON1	PASS	0.314084	0.828297	1.03516	0.0498473
D-dimer	D-dimer	P02671 P02675 P02679	2243 2244 2266	FGA FGB FGG	PASS	0.314084	0.828297	1.21387	0.27962
ATP synthase subunit beta, mitochondrial	ATP synthase beta chain	P06576	506	ATP5B	PASS	0.314084	0.828297	0.777667	-0.362775
Peroxiredoxin-6	Peroxiredoxin-6	P30041	9588	PRDX6	PASS	0.314084	0.828297	0.938019	-0.0923102
Ephrin type-B receptor 6	EphB6	O15197	2051	EPHB6	PASS	0.314084	0.828297	1.04388	0.06195
Protein kinase C beta type (splice variant beta-II)	PKC-B-II	P05771	5579	PRKCB	PASS	0.314084	0.828297	0.818682	-0.288626
Insulin-like 3	INSL3	P51460	3640	INSL3	PASS	0.314084	0.828297	0.902114	-0.148619
Kallikrein-15	kallikrein 15	Q9H2R5	55554	KLK15	PASS	0.314084	0.828297	0.917212	-0.124673
Chymotrypsin-like elastase family member 2A	ELA2A	P08217	63036	CELA2A	PASS	0.314084	0.828297	1.13815	0.186695
Protein FAM173A	F173A	Q9BQD7	65990	FAM173A	PASS	0.314084	0.828297	1.0551	0.0773823
Cytoskeleton-associated protein 4	CKAP4	Q07065	10970	CKAP4	PASS	0.314084	0.828297	1.00826	0.0118694
Cochlin	COCH	O43405	1690	COCH	PASS	0.314084	0.828297	1.32513	0.406136
Transmembrane protease serine 11A	TM11A	Q6ZMR5	339967	TMPRSS11A	PASS	0.314084	0.828297	1.01432	0.0205185
Sperm acrosome membrane-associated protein 3	SACA3	Q8IXA5	124912	SPACA3	FLAG	0.314084	0.828297	0.925036	-0.112419
Probable serine carboxypeptidase CPVL	CPVL	Q9H3G5	54504	CPVL	PASS	0.314084	0.828297	0.628643	-0.669688
PH and SEC7 domain-containing protein 2	PSD2	Q9BQI7	84249	PSD2	PASS	0.314084	0.828297	1.09223	0.127282
Protein Dos	DOS	Q8N350	255057	DOS	PASS	0.314084	0.828297	0.890339	-0.167574
5'-nucleotidase domain-containing protein 3	NT5D3	Q86UY8	51559	NT5DC3	FLAG	0.314084	0.828297	0.80823	-0.307161
Low-density lipoprotein receptor-related protein 1, soluble	sLRP1	Q07954	4035	LRP1	PASS	0.314084	0.828297	0.908595	-0.13829
Peptidyl-prolyl cis-trans isomerase FKBP2	FKBP2	P26885	2286	FKBP2	PASS	0.314084	0.828297	0.938225	-0.0919947
Tropomyosin alpha-4 chain	Tropomyosin 4	P67936	7171	TPM4	PASS	0.314084	0.828297	0.928613	-0.106851
Tryptophan--tRNA ligase, cytoplasmic	SYWC	P23381	7453	WARS	PASS	0.314084	0.828297	0.934589	-0.0975953
Unconventional myosin-VI	MYO6	Q9UM54	4646	MYO6	PASS	0.314084	0.828297	0.910121	-0.13587
Bromodomain-containing protein 2	BRD2	P25440	6046	BRD2	PASS	0.316875	0.83301	1.19014	0.251134
Nuclear receptor subfamily 1 group D member 2	NR1D2	Q14995	9975	NR1D2	PASS	0.316875	0.83301	1.03445	0.0488593
ATPase family AAA domain-containing protein 2	ATAD2	Q6PL18	29028	ATAD2	PASS	0.316875	0.83301	0.491848	-1.02371
Protein-glutamine gamma-glutamyltransferase 4	TGM4	P49221	7047	TGM4	PASS	0.316875	0.83301	0.992618	-0.0106891
Myosin regulatory light chain 12B	ML12B	O14950	103910	MYL12B	PASS	0.316875	0.83301	0.847693	-0.238387
Basic leucine zipper transcriptional factor ATF-like	BATF	Q16520	10538	BATF	PASS	0.316875	0.83301	0.91657	-0.125684
Signaling threshold-regulating transmembrane adapter 1	SIT1	Q9Y3P8	27240	SIT1	PASS	0.323459	0.836896	1.37906	0.463684
Probable G-protein coupled receptor 142	GP142	Q7Z601		GPR142	FLAG	0.323459	0.836896	0.972018	-0.0409452
Transmembrane protein 25	TMM25	Q86YD3	84866	TMEM25	PASS	0.323459	0.836896	1.25199	0.324229
Transmembrane and ubiquitin-like domain-containing protein 2	TMUB2	Q71RG4	79089	TMUB2	PASS	0.323459	0.836896	1.04051	0.0572888
Interleukin-27 subunit beta	IL27B	Q14213	10148	EBI3	PASS	0.327262	0.836896	1.03724	0.0527505
Heat shock protein beta-1	HSP 27	P04792	3315	HSPB1	PASS	0.327262	0.836896	0.891132	-0.166289
Zinc finger protein 10	ZNF10	P21506		ZNF10	PASS	0.327262	0.836896	0.953704	-0.0683865
Probable RNA-binding protein 23	RBM23	Q86U06		RBM23	PASS	0.327262	0.836896	1.0863	0.119419
Regulator of G-protein signaling 10	RGS10	O43665	6001	RGS10	PASS	0.327262	0.836896	0.854895	-0.22618
Serine--tRNA ligase, mitochondrial	SYSM	Q9NP81		SARS2	PASS	0.327262	0.836896	0.942112	-0.0860297
Rho-related GTP-binding protein RhoG	RHOG	P84095		RHOG	PASS	0.327262	0.836896	0.880545	-0.183531
E3 ubiquitin-protein ligase Itchy homolog	ITCH	Q96J02	83737	ITCH	PASS	0.327262	0.836896	1.08887	0.122829
Septin-11	Septin-11	Q9NVA2	55752	SEPT11	PASS	0.327262	0.836896	1.05537	0.0777432
Serine/threonine-protein phosphatase 2A 65 kDa regulatory subunit A alpha isoform	PP2AAA	P30153	5518	PPP2R1A	PASS	0.327262	0.836896	0.919291	-0.121407
Adenosylhomocysteinase 2	SAHH2	O43865		AHCYL1	PASS	0.327262	0.836896	0.834929	-0.260275
Transcriptional enhancer factor TEF-5	TEAD3	Q99594		TEAD3	PASS	0.327262	0.836896	0.980425	-0.0285201
Protein S100-A6	S100A6	P06703	6277	S100A6	PASS	0.327262	0.836896	0.865271	-0.208776
Glutathione S-transferase kappa 1	GSTK1	Q9Y2Q3	373156	GSTK1	PASS	0.327262	0.836896	0.898142	-0.154985
26S proteasome non-ATPase regulatory subunit 4	PSMD4	P55036	5710	PSMD4	PASS	0.327262	0.836896	1.00871	0.0125151
Brain-derived neurotrophic factor	BDNF	P23560	627	BDNF	PASS	0.327262	0.836896	0.851902	-0.231241
CUB domain-containing protein 1	CDCP1	Q9H5V8	64866	CDCP1	PASS	0.327262	0.836896	1.06703	0.0936038
Pyrroline-5-carboxylate reductase 2	P5CR2	Q96C36	29920	PYCR2	PASS	0.327262	0.836896	0.962627	-0.0549506
Actin-related protein 2/3 complex subunit 5	p16-ARC	O15511	10092	ARPC5	PASS	0.327262	0.836896	0.813345	-0.29806
ATP-dependent RNA helicase DDX19A	DD19A	Q9NUU7	55308	DDX19A	PASS	0.327262	0.836896	0.88656	-0.17371
Guanine nucleotide-binding protein G(i) subunit alpha-1	GNAI1	P63096	2770	GNAI1	PASS	0.327262	0.836896	0.985314	-0.0213448
Erythropoietin receptor	EPO-R	P19235	2057	EPOR	FLAG	0.327262	0.836896	1.14718	0.198096
Corticoliberin	CRH	P06850	1392	CRH	PASS	0.327262	0.836896	0.457799	-1.12721
High mobility group protein B1	HMG-1	P09429	3146	HMGB1	PASS	0.327262	0.836896	0.95041	-0.0733787
Superoxide dismutase [Cu-Zn]	SOD	P00441	6647	SOD1	PASS	0.327262	0.836896	1.0458	0.0646049
Kallikrein-11	Kallikrein 11	Q9UBX7	11012	KLK11	PASS	0.327262	0.836896	1.0752	0.1046
TATA-box-binding protein	TBP	P20226	6908	TBP	PASS	0.327262	0.836896	0.644471	-0.633813
Arylsulfatase B	ARSB	P15848	411	ARSB	PASS	0.327262	0.836896	0.887244	-0.172597
Leukotriene A-4 hydrolase	LKHA4	P09960	4048	LTA4H	PASS	0.327262	0.836896	1.04508	0.0636158
Nidogen-1	Nidogen	P14543	4811	NID1	PASS	0.327262	0.836896	0.938364	-0.0917811
72 kDa type IV collagenase	MMP-2	P08253	4313	MMP2	PASS	0.327262	0.836896	1.06451	0.0901857
Retinoblastoma-associated protein	Rb	P06400	5925	RB1	PASS	0.327262	0.836896	0.950991	-0.072497
Breast cancer anti-estrogen resistance protein 3	BCAR3	O75815	8412	BCAR3	PASS	0.327262	0.836896	0.948047	-0.0769699
Coagulation factor IXab	Coagulation Factor IXab	P00740	2158	F9	PASS	0.327262	0.836896	0.950047	-0.0739297
Histidine triad nucleotide-binding protein 2, mitochondrial	HINT2	Q9BX68	84681	HINT2	PASS	0.327262	0.836896	1.02659	0.0378641
Roundabout homolog 1	ROBO1	Q9Y6N7	6091	ROBO1	PASS	0.327262	0.836896	1.09667	0.133136
Laminin subunit alpha-4	LAMA4	Q16363	3910	LAMA4	PASS	0.327262	0.836896	1.03102	0.0440675
ERO1-like protein alpha	ERO1A	Q96HE7	30001	ERO1L	PASS	0.327262	0.836896	1.17085	0.227561
Translation initiation factor IF-3, mitochondrial	IF3M	Q9H2K0	219402	MTIF3	PASS	0.327262	0.836896	0.905686	-0.142917
Exosome complex component CSL4	EXOS1	Q9Y3B2	51013	EXOSC1	PASS	0.327262	0.836896	0.956825	-0.0636731
Disintegrin and metalloproteinase domain-containing protein 22	ADA22	Q9P0K1	53616	ADAM22	PASS	0.327262	0.836896	1.10511	0.144195
Prostate-associated microseminoprotein	PSMP	Q1L6U9	692094	MSMP	PASS	0.327262	0.836896	1.16776	0.22375
Translocon-associated protein subunit alpha	SSRA	P43307	6745	SSR1	PASS	0.327262	0.836896	1.03762	0.0532788
Zymogen granule protein 16 homolog B	U773	Q96DA0	124220	ZG16B	PASS	0.327262	0.836896	1.26134	0.334956
Neutral and basic amino acid transport protein rBAT	SLC31	Q07837	6519	SLC3A1	PASS	0.327262	0.836896	0.939087	-0.0906687
Receptor-type tyrosine-protein phosphatase delta	PTPRD	P23468	5789	PTPRD	PASS	0.327262	0.836896	1.05587	0.0784255
Lysosomal alpha-glucosidase	GAA	P10253	2548	GAA	PASS	0.327262	0.836896	1.15022	0.20191
Cytochrome c oxidase subunit 7A-related protein, mitochondrial	COX7R	O14548	9167	COX7A2L	FLAG	0.327262	0.836896	0.592746	-0.754515
Zinc finger protein 275	ZN275	Q9NSD4	10838	ZNF275	PASS	0.327262	0.836896	0.903926	-0.145724
Pleckstrin homology domain-containing family A member 1	PKHA1	Q9HB21	59338	PLEKHA1	PASS	0.330109	0.84121	1.03123	0.0443607
Growth/differentiation factor 7	GDF7	Q7Z4P5	151449	GDF7	PASS	0.330109	0.84121	1.06165	0.08631
T-box transcription factor TBX3	Tbx3	O15119	6926	TBX3	PASS	0.330132	0.84121	0.970388	-0.0433666
Tyrosine-protein phosphatase non-receptor type 4	PTN4	P29074		PTPN4	PASS	0.330132	0.84121	0.929516	-0.105448
MARCKS-related protein	MARCKSL1	P49006	65108	MARCKSL1	PASS	0.330132	0.84121	1.03991	0.0564644
Secretin	Secretin	P09683	6343	SCT	PASS	0.330132	0.84121	0.87221	-0.197253
Mitochondrial import inner membrane translocase subunit Tim21	TIM21	Q9BVV7	29090	TIMM21	PASS	0.330132	0.84121	0.964935	-0.0514957
C-type lectin domain family 2 member L	CLC2L	P0C7M8	154790	CLEC2L	PASS	0.336847	0.845004	1.02362	0.0336752
Desmocollin-1	Desmocollin-1	Q08554	1823	DSC1	PASS	0.336893	0.845004	0.920236	-0.119925
Patched domain-containing protein 3	PTHD3	Q3KNS1		PTCHD3	PASS	0.336893	0.845004	1.199	0.26183
Vitamin D3 receptor	VDR	P11473	7421	VDR	PASS	0.340785	0.845004	0.968698	-0.0458816
Sphingomyelin phosphodiesterase	ASM	P17405	6609	SMPD1	PASS	0.340785	0.845004	0.884817	-0.176549
C-terminal-binding protein 1	CTBP1	Q13363	1487	CTBP1	PASS	0.340785	0.845004	0.848104	-0.237687
Alpha- and gamma-adaptin-binding protein p34	P34	Q6PD74	79719	AAGAB	PASS	0.340785	0.845004	0.928226	-0.107453
Proteasome subunit beta type-1	PSB1	P20618	5689	PSMB1	PASS	0.340785	0.845004	1.08088	0.112208
Ubiquitin-like modifier-activating enzyme ATG7	ATG7	O95352	10533	ATG7	FLAG	0.340785	0.845004	0.650054	-0.621368
Aspartate--tRNA ligase, cytoplasmic	SYDC	P14868	1615	DARS	PASS	0.340785	0.845004	0.858459	-0.220178
Gap junction alpha-8 protein	CXA8	P48165	2703	GJA8	PASS	0.340785	0.845004	1.17406	0.231506
MAGUK p55 subfamily member 7	MPP7	Q5T2T1		MPP7	PASS	0.340785	0.845004	1.01607	0.0230043
Zinc finger protein 334	ZN334	Q9HCZ1		ZNF334	PASS	0.340785	0.845004	1.03997	0.0565484
Retinoblastoma-like protein 1	p107	P28749	5933	RBL1	PASS	0.340785	0.845004	0.736801	-0.440652
Lithostathine-1-alpha	PSP	P05451	5967	REG1A	PASS	0.340785	0.845004	0.902713	-0.147661
Calcipressin-1	CCP1	P53805	1827	RCAN1	PASS	0.340785	0.845004	0.695901	-0.523046
Annexin A10	ANX10	Q9UJ72	11199	ANXA10	PASS	0.340785	0.845004	1.05063	0.0712572
Collagen type IV alpha-3-binding protein	C43BP	Q9Y5P4	10087	COL4A3BP	PASS	0.340785	0.845004	0.918405	-0.122797
Tubulin--tyrosine ligase	TTL	Q8NG68		TTL	PASS	0.340785	0.845004	0.867377	-0.205269
Tumor necrosis factor receptor superfamily member 10D	TRAIL R4	Q9UBN6	8793	TNFRSF10D	PASS	0.340785	0.845004	0.967921	-0.0470393
Nuclear factor of activated T-cells, cytoplasmic 1	NF-ATc1	O95644	4772	NFATC1	PASS	0.340785	0.845004	0.967879	-0.047101
Baculoviral IAP repeat-containing protein 7 Isoform beta	Livin B	Q96CA5	79444	BIRC7	PASS	0.340785	0.845004	0.969564	-0.0445916
Basement membrane-specific heparan sulfate proteoglycan core protein	Perlecan	P98160	3339	HSPG2	PASS	0.340785	0.845004	0.961828	-0.0561487
Bcl-2-like protein 11	BIM	O43521	10018	BCL2L11	PASS	0.340785	0.845004	0.951852	-0.0711911
Low density lipoprotein receptor adapter protein 1	ARH	Q5SW96	26119	LDLRAP1	PASS	0.340785	0.845004	0.820545	-0.285345
GMP synthase [glutamine-hydrolyzing]	GUAA	P49915	8833	GMPS	FLAG	0.340785	0.845004	0.929941	-0.104789
Ubiquilin-2	UBQL2	Q9UHD9	29978	UBQLN2	PASS	0.340785	0.845004	0.927976	-0.107841
Galactoside-binding soluble lectin 13	PP13	Q9UHV8	29124	LGALS13	PASS	0.340785	0.845004	0.981263	-0.0272886
28 kDa heat- and acid-stable phosphoprotein	HAP28	Q13442	11333	PDAP1	FLAG	0.340785	0.845004	0.905576	-0.143093
Transcobalamin-1	Holo-TC I	P20061	6947	TCN1	PASS	0.340785	0.845004	0.809795	-0.304371
Growth/differentiation factor 11/8	GDF-11/8	O95390 O14793		GDF11 MSTN	PASS	0.340785	0.845004	0.940322	-0.0887732
Methionine aminopeptidase 2	AMPM2	P50579	10988	METAP2	FLAG	0.340785	0.845004	0.913568	-0.130416
N-acylethanolamine-hydrolyzing acid amidase	ASAHL	Q02083	27163	NAAA	PASS	0.340785	0.845004	0.965682	-0.0503805
Lysosomal protective protein	Cathepsin A	P10619	5476	CTSA	PASS	0.340785	0.845004	0.90445	-0.144888
Hepatocyte growth factor activator	HGFA	Q04756	3083	HGFAC	PASS	0.340785	0.845004	1.09065	0.12519
C-C motif chemokine 24	Eotaxin-2	O00175	6369	CCL24	FLAG	0.340785	0.845004	0.971625	-0.0415279
Fc receptor-like protein 3	FCRL3	Q96P31	115352	FCRL3	PASS	0.340785	0.845004	1.03602	0.051058
Macrophage metalloelastase	MMP-12	P39900	4321	MMP12	PASS	0.340785	0.845004	1.10705	0.146727
Corticotropin	ACTH	P01189	5443	POMC	PASS	0.340785	0.845004	0.947058	-0.078475
Adenylate kinase isoenzyme 1	Myokinase, human	P00568	203	AK1	PASS	0.340785	0.845004	0.886036	-0.174563
Chloride intracellular channel protein 1	NCC27	O00299	1192	CLIC1	PASS	0.340785	0.845004	0.869665	-0.201469
Ribonuclease K6	RNAS6	Q93091	6039	RNASE6	PASS	0.340785	0.845004	1.08746	0.12096
Adhesion G protein-coupled receptor F5	GP116	Q8IZF2	221395	ADGRF5	PASS	0.340785	0.845004	1.0049	0.00704922
Uncharacterized protein C14orf93	CN093	Q9H972	60686	C14orf93	PASS	0.340785	0.845004	0.882797	-0.179847
Leucine-rich repeat and fibronectin type-III domain-containing protein 5	LRFN5	Q96NI6	145581	LRFN5	PASS	0.340785	0.845004	0.981242	-0.0273196
[truncated: 2,980 more rows]
