# Supplementary material for: In-Depth Analysis of the Plasma Proteome in ME/CFS Exposes Disrupted Ephrin-Eph and Immune System Signaling
Source: Proteomes. 2021 Jan 29;9(1):6. doi: 10.3390/proteomes9010006 (PMC7931008; doi:10.3390/proteomes9010006)
Supplement: Supplementary file 1 [file proteomes-09-00006-s001.zip › Supplementary File 2.xlsx]

## Sheet: AUC>0.75
	Protein ratio	AUC	t-tests	Log2 (FC)
1	FXN/HAVCR2.1	0.9475	2.1333e-06	0.19781
2	LAYN/CLEC4D	0.94	2.479e-06	-0.51799
3	RNASE1/ETNK1	0.9375	9.4007e-08	-6.9221
4	BMPER/TNFRSF1A	0.9325	1.4703e-07	0.1452
5	EPHA5/CFTR	0.9325	2.6007e-06	-0.67449
6	HAVCR2.1/CFTR	0.9325	6.8279e-07	-3.1023
7	HDLBP/EPHA5	0.93	2.5355e-06	1.7508
8	KRT16/CFTR	0.93	1.3247e-06	-0.44723
9	PYCR2/LAYN	0.9275	5.1087e-07	4.7556
10	SIGLEC7/RNASE1	0.9225	1.1686e-06	2.8025
11	PROC/ROR1	0.9225	4.7377e-06	0.28217
12	BMP3/LAYN	0.9225	3.1499e-06	2.098
13	YEATS4/AIF1L	0.9225	1.8117e-07	0.32676
14	IGHG1 IGHG2 IGHG3 IGHG4 IGK@ IGL@/TIMP1	0.92	7.1417e-07	0.3439
15	NT5C/EIF3J	0.92	2.415e-06	-1.9423
16	CD93/PDCD6	0.9175	2.2978e-06	-0.43033
17	RBL1/RNASE1	0.9175	9.6831e-07	4.8731
18	CERS5/AIF1L	0.9175	9.8189e-07	0.3077
19	FXN/RNASE1	0.9175	2.8655e-07	0.84228
20	JUND/ABL2	0.9175	4.2771e-06	-2.6916
21	EFNA5/ERCC4	0.9175	3.1715e-06	-0.24592
22	HYAL1/ROR1	0.915	3.1692e-06	0.60039
23	POLD4/AIF1L	0.915	2.0833e-06	0.46774
24	SNAP29/HAVCR2.1	0.915	3.5665e-06	0.38009
25	DEFB107A/MXRA7	0.915	4.5903e-06	0.26371
26	PSG6/RNASE1	0.915	4.4393e-07	5.7517
27	IGHG1 IGHG2 IGHG3 IGHG4 IGK@ IGL@/AIF1L	0.9125	6.0849e-07	0.10351
28	PXDN/ENTPD2	0.9125	3.231e-06	-1.2371
29	HAVCR2.1/BTNL9	0.9125	2.9603e-06	-0.23264
30	IGHG1 IGHG2 IGHG3 IGHG4 IGK@ IGL@/NBL1	0.91	1.8952e-06	0.084892
31	SEMA4A/HAVCR2.1	0.91	4.6806e-07	0.65
32	ISL1/HAVCR2.1	0.91	2.142e-06	0.51747
33	ABL2/EPHA5	0.91	1.6811e-06	0.816
34	RNASE1/CFTR	0.91	2.9821e-06	-1.232
35	IGHG1 IGHG2 IGHG3 IGHG4 IGK@ IGL@/PXDN	0.9075	3.3275e-06	0.12626
36	HYAL1/DCP1A	0.9075	2.3254e-06	0.26306
37	YEATS4/EFNA4	0.9075	2.7078e-06	0.39841
38	IGHG1 IGHG2 IGHG3 IGHG4 IGK@ IGL@/HAVCR2.1	0.905	3.2542e-07	0.12806
39	GRB7/LAYN	0.905	3.9102e-06	0.8633
40	BCAR3/EPHA5	0.905	3.556e-06	1.443
41	PACSIN3/HAVCR2.1	0.905	3.5925e-06	0.18148
42	LAYN/RAPGEF5	0.905	1.8179e-06	-0.54361
43	IGHG1 IGHG2 IGHG3 IGHG4 IGK@ IGL@/CRABP2	0.9025	4.9938e-06	0.26635
44	BCAR3/HAVCR2.1	0.9025	3.4965e-06	0.49368
45	OSM/RNASE1	0.9025	3.7711e-06	6.8334
46	DIRAS1/RNASE1	0.9025	3.5298e-06	2.9888
47	ROR1/IGSF8	0.9025	2.9776e-06	-0.1635
48	ABL2/HAVCR2.1	0.9025	4.1892e-06	0.20188
49	IK/RNASE1	0.9025	1.9574e-06	5.8151
50	IGHG1 IGHG2 IGHG3 IGHG4 IGK@ IGL@/ROR1	0.9	2.3645e-06	0.2299
51	CPB2/PXDN	0.9	2.8871e-06	0.22525
52	SEMA4A/ROR1	0.9	2.7819e-06	3.198
53	SEMA4A/F3	0.9	2.0114e-06	0.2189
54	ARPC3/HAVCR2.1	0.9	1.6871e-06	4.8921
55	LAYN/C3orf18	0.9	4.6333e-06	-1.3221
56	SEMA4A/DCP1A	0.8975	3.8606e-06	0.30128
57	SIGLEC7/TNFRSF1A	0.8975	1.8625e-06	0.22282
58	HFE2/CRABP2	0.8975	3.0582e-06	0.24772
59	CRABP2/ERCC4	0.8975	3.4586e-06	-0.21769
60	HK1/LAYN	0.8975	4.5035e-06	3.886
61	EIF3J/EPHA5	0.8975	4.5718e-06	0.41471
62	RPS19/RNASE1	0.8975	2.5614e-06	0.29352
63	HAVCR2.1/PRG2	0.8975	4.8133e-06	-0.18944
64	B2M/CFTR	0.895	3.2754e-06	-1.2048
65	SEMA4A/IL18BP	0.895	1.8636e-06	1.4663
66	SIGLEC7/CRABP2	0.895	1.5077e-06	0.30522
67	CRABP2/CERS5	0.895	3.6934e-06	-0.19694
68	EPHA5/NMT1	0.895	4.3828e-06	-2.6141
69	GALNT10/RNASE1	0.895	2.6625e-06	5.2211
70	CFTR/LGALS1	0.895	4.6204e-06	2.9857
71	SEMA4A/CRABP2	0.8925	3.6431e-06	6.0722
72	SIGLEC7/AIF1L	0.8925	7.5369e-07	2.0909
73	ADSS/RNASE1	0.8925	4.6415e-06	1.2754
74	IGHG1 IGHG2 IGHG3 IGHG4 IGK@ IGL@/IL2RB	0.89	1.6043e-06	0.10187
75	SERPINA3/HAVCR2.1	0.89	2.7673e-06	0.10125
76	SEMA4A/EFNA4	0.89	1.7082e-06	0.23964
77	IL19/CRABP2	0.89	2.5014e-06	5.4334
78	EIF3J/HAVCR2.1	0.89	2.8552e-06	5.2451
79	MRPL2/HAVCR2.1	0.89	3.8748e-06	0.29388
80	IFNA8/RNASE1	0.89	4.2242e-06	3.1353
81	IGHG1 IGHG2 IGHG3 IGHG4 IGK@ IGL@/TNFRSF1A	0.8875	4.19e-06	0.20021
82	CRABP2/CFTR	0.8875	4.7926e-06	-0.59271
83	HDLBP/HAVCR2.1	0.8875	3.5276e-06	0.22998
84	NFATC1/LAYN	0.8875	3.9106e-06	0.12742
85	AIF1L/NMT1	0.8875	4.0186e-06	-0.86189
86	SEMA4A/RGMB	0.885	4.442e-06	0.23894
87	SIGLEC7/HAVCR2.1	0.885	3.879e-06	0.49942
88	DPEP2/HAVCR2.1	0.885	1.8748e-06	0.35079
89	HAVCR2.1/NMT1	0.8825	3.6952e-06	-0.42777
90	TLR4/RNASE1	0.8825	2.9946e-06	2.0752
91	VHL/RNASE1	0.8825	3.9725e-06	5.3616
92	PLBD2/RNASE1	0.8825	4.063e-06	0.54719
93	IL19/AIF1L	0.88	4.2861e-06	0.33076
94	HAVCR2.1/SH3BP2	0.88	4.775e-06	-0.25506
95	FCN3/CFTR	0.8775	3.2374e-06	-1.0765
96	ROR1/CD86	0.8775	4.0103e-06	-0.12186
97	DPEP2/ROR1	0.875	3.2764e-06	4.2776
98	CRABP2	0.8725	4.4848e-05	-0.057392
99	RNASE1	0.8725	0.00023266	-0.096244
100	SEMA4A/ESM1	0.8725	4.7512e-06	0.48965
101	AIF1L	0.87	1.8536e-05	-0.044576
102	HDLBP/AIF1L	0.865	4.3439e-06	0.31527
103	PXDN	0.8575	0.00013024	-0.060146
104	EFNA4	0.855	0.00012748	-0.032525
105	HAVCR2.1	0.8525	4.6657e-05	-0.044089
106	MXRA7	0.8525	0.014862	-0.03708
107	TNFRSF1A	0.85	0.00013152	-0.038989
108	IL18BP	0.85	8.9605e-05	-0.036678
109	ROR1	0.835	0.00013022	-0.041871
110	DCP1A	0.8325	0.00031096	-0.043779
111	TPPP2	0.8275	0.00045089	-0.053907
112	FAM159A	0.8275	0.0014691	-0.060453
113	PPIC	0.82	0.00099391	-0.03329
114	NBL1	0.8175	0.00044547	-0.035346
115	CFTR	0.8175	0.00049855	0.059236
116	BAMBI	0.8125	0.040831	-0.04562
117	SEMA4A	0.8075	0.00027249	0.032693
118	EFNB2	0.80375	0.00059409	-0.041962
119	CLMP	0.8025	0.00046448	-0.033291
120	IL15RA	0.8025	0.00068939	-0.044528
121	UNC5B.1	0.8025	0.0005075	-0.03713
122	EFNA5	0.8	0.00081558	-0.039937
123	IL19	0.7975	0.0024883	0.025446
124	EFNA2	0.7975	0.0049755	-0.030629
125	SELM	0.7975	0.0010191	-0.033417
126	XXYLT1	0.79625	0.0010924	-0.030802
127	FSTL3	0.7925	0.0023208	-0.029476
128	CD59	0.7925	0.0019928	-0.031503
129	UNC5B	0.7925	0.0011629	-0.034347
130	GDF15	0.7925	0.00067406	-0.051872
131	F3	0.7875	0.0012077	-0.027622
132	CRIP2	0.78625	0.003275	-0.035041
133	HSPA1A.4	0.785	0.0041713	-0.030817
134	HSPB6	0.785	0.0013093	-0.046596
135	TIMP1	0.7825	0.0013649	-0.030028
136	PON1	0.7825	0.25635	-0.013656
137	WFDC2	0.78	0.0013925	-0.042365
138	DDR2	0.78	0.39202	-0.025156
139	NRXN3.1	0.78	0.0014843	-0.038429
140	IL2RB	0.78	0.0019794	-0.040385
141	FABP4	0.7775	0.0015348	-0.056556
142	TNFRSF19	0.775	0.053958	-0.026803
143	IGFLR1	0.775	0.0026948	-0.043696
144	EPHA5	0.77375	0.00067126	-0.047814
145	B2M	0.7725	0.004666	-0.027909
146	CDNF	0.7725	0.0024229	-0.027817
147	DIXDC1	0.77125	0.0025373	0.038669
148	JUND	0.77	0.0020474	-0.030544
149	VEGFA.1	0.77	0.0033689	-0.022907
150	TNFRSF21	0.7675	0.0023771	-0.017403
151	LRP10	0.7675	0.093244	-0.023002
152	HAVCR1	0.7675	0.05818	-0.074237
153	UCMA	0.765	0.073338	-0.059628
154	EPHB4	0.765	0.0021858	-0.041534
155	G6B	0.765	0.011774	0.057716
156	PEAR1.1	0.765	0.003753	0.082313
157	TAGLN	0.7625	0.012839	-0.031918
158	PUF60	0.7625	0.0023559	-0.028675
159	MANSC4	0.7625	0.00866	-0.031902
160	DLK1.1	0.76	0.0062858	-0.076556
161	ACAP2	0.76	0.032462	0.025252
162	VWC2	0.76	0.0075323	-0.040274
163	DLL4	0.76	0.016394	-0.034058
164	CDK2 CCNA2	0.76	0.040031	-0.024469
165	SLITRK4	0.76	0.0056063	-0.031207
166	CD93	0.7575	0.0021826	-0.030077
167	PDGFRA	0.7575	0.088506	-0.06619
168	ADAMTSL1	0.7575	0.0029595	-0.032146
169	PCDHGB1	0.7575	0.015879	0.033519
170	HBQ1	0.755	0.0053673	-0.03402
171	RBP5	0.755	0.0026699	-0.039699
172	SFN	0.755	0.0039312	-0.046877
173	RIPK2.1	0.755	0.0025346	-0.021656
174	EPHA1	0.7525	0.010814	-0.037679
175	KIAA2013	0.7525	0.011908	-0.019601
176	DLK1	0.75	0.005024	-0.070968
177	BCAR3	0.75	0.0084141	0.030854
178	HSD17B14	0.75	0.089661	-0.022292
179	OPCML	0.75	0.0032455	-0.036714

## Sheet: Target protein and UniProt
EntrezGene	Target	UniProt
ABL2	ABL2	P42684
ACAP2	CENB2	Q15057
ADAMTSL1	ATL1	Q8N6G6
ADSS	PURA2	P30520
AIF1L	AIF1L	Q9BQI0
ARPC3	p21-ARC	O15145
B2M	b2-Microglobulin	P61769
BAMBI	BAMBI	Q13145
BCAR3	BCAR3	O75815
BMP3	BMP-3	P12645
BMPER	BMPER	Q8N8U9
BTNL9	BTNL9	Q6UXG8
C3orf18	CC018	Q9UK00
CD59	CD59	P13987
CD86	B7-2	P42081
CD93	C1QR1	Q9NPY3
CDK2 CCNA2	CDK2/cyclin A	P24941 P20248
CDNF	ARMEL	Q49AH0
CERS5	CERS5	Q8N5B7
CFTR	CFTR	P13569
CLEC4D	CLC4D	Q8WXI8
CLMP	ACAM	Q9H6B4
CPB2	TAFI	Q96IY4
CRABP2	RABP2	P29373
CRIP2	CRIP2	P52943
DCP1A	DCP1A	Q9NPI6
DDR2	Discoidin domain receptor 2	Q16832
DEFB107A	D107A	Q8IZN7
DIRAS1	DIRA1	O95057
DIXDC1	DIXC1	Q155Q3
DLK1	DLK1	P80370
DLL4	DLL4	Q9NR61
DPEP2	DPEP2	Q9H4A9
EFNA2	Ephrin-A2	O43921
EFNA4	Ephrin-A4	P52798
EFNA5	Ephrin-A5	P52803
EFNB2	EFNB2	P52799
EIF3J	EIF3J	O75822
ENTPD2	ENTP2	Q9Y5L3
EPHA1	EphA1	P21709
EPHA5	EphA5	P54756
EPHB4	EphB4	P54760
ERCC4	XPF	Q92889
ESM1	Endocan	Q9NQ30
ETNK1	EKI1	Q9HBU6
F3	TF	P13726
FABP4	FABPA	P15090
FAM159A	F159A	Q6UWV7
FCN3	Ficolin-3	O75636
FSTL3	FSTL3	O95633
FXN	FRDA	Q16595
G6B	G6B	O95866
GALNT10	GLT10	Q86SR1
GDF15	MIC-1	Q99988
GRB7	GRB7	Q14451
HAVCR1	TIM-1	Q96D42
HAVCR2	TIMD3	Q8TDQ0
HBQ1	HBAT	P09105
HDLBP	VIGLN	Q00341
HFE2	RGM-C	Q6ZVN8
HK1	HXK1	P19367
HSD17B14	DHB14	Q9BPX1
HSPA1A	HSP 70	P0DMV8
HSPB6	HSPB6	O14558
HYAL1	HYAL1	Q12794
IFNA8	IFNA8	P32881
IGFLR1	TM149	Q9H665
IGHG1 IGHG2 IGHG3 IGHG4 IGK@ IGL@	IgG	P01857
IGSF8	IGSF8	Q969P0
IK	RED	Q13123
IL15RA	IL-15 Ra	Q13261
IL18BP	IL-18 BPa	O95998
IL19	IL-19	Q9UHD0
IL2RB	IL-2 sRb	P14784
ISL1	ISL1	P61371
JUND	jun-D	P17535
KIAA2013	K2013	Q8IYS2
KRT16	Keratin-16	P08779
LAYN	Layilin	Q6UX15
LGALS1	Galectin-1	P09382
LRP10	LRP10	Q7Z4F1
MANSC4	MANS4	A6NHS7
MRPL2	RM02	Q5T653
MXRA7	MXRA7	P84157
NBL1	DAN	P41271
NFATC1	NF-ATc1	O95644
NMT1	NMT1	P30419
NRXN3	NRX3A	Q9Y4C0
NT5C	NT5C	Q8TCD5
OPCML	OBCAM	Q14982
OSM	OSM	P13725
PACSIN3	PACN3	Q9UKS6
PCDHGB1	PCDGD	Q9Y5G3
PDCD6	PDCD6	O75340
PDGFRA	PDGFRA	P16234
PEAR1	PEAR1	Q5VY43
PLBD2	LAML2	Q8NHP8
POLD4	DNA polymerase subunit delta 4	Q9HCU8
PON1	paraoxonase 1	P27169
PPIC	PPIC	P45877
PRG2	EMBP	P13727
PROC	Protein C	P04070
PSG6	PSG6	Q00889
PUF60	PUF60	Q9UHX1
PXDN	PXDN	Q92626
PYCR2	P5CR2	Q96C36
RAPGEF5	RPGF5	Q92565
RBL1	p107	P28749
RBP5	RBP-III	P82980
RGMB	RGMB	Q6NW40
RIPK2	RIPK2	O43353
RNASE1	RNase 1	P07998
ROR1	ROR1	Q01973
RPS19	RS19	P39019
SELM	SELM	Q8WWX9
SEMA4A	SEM4A	Q9H3S1
SERPINA3	a1-Antichymotrypsin	P01011
SFN	STRATIFIN	P31947
SH3BP2	3BP2	P78314
SIGLEC7	Siglec-7	Q9Y286
SLITRK4	SLIK4	Q8IW52
SNAP29	SNP29	O95721
TAGLN	TAGL	Q01995
TIMP1	TIMP-1	P01033
TLR4	TLR4	O00206
TNFRSF19	TAJ	Q9NS68
TNFRSF1A	TNF sR-I	P19438
TNFRSF21	DR6	O75509
TPPP2	TPPP2	P59282
UCMA	UCMA	Q8WVF2
UNC5B	UNC5B	Q8IZJ1
VEGFA	L-VEGF165	P15692
VHL	VHL	P40337
VWC2	VWC2	Q2TAL6
WFDC2	HE4	Q14508
XXYLT1	XXLT1	Q8NBI6
YEATS4	YETS4	O95619
